# Supplementary material for: Mapping the transcriptional regulatory network of a fungal pathogen by exploiting transcription factor perturbation
Source: mBio. 2025 Nov 28;17(1):e02797-25. doi: 10.1128/mbio.02797-25 (PMC12802168; doi:10.1128/mbio.02797-25)
Supplement: File S3 — Differential expression of TF-encoding genes. [file mbio.02797-25-s0003.xlsx]

## Sheet: expr_reg_log2_fc_163_120
	CNAG_00031_del	CNAG_00039_del	CNAG_00068_del	CNAG_00156_del	CNAG_00193_del	CNAG_00332_del	CNAG_00460_del	CNAG_00505_del	CNAG_00514_del	CNAG_00559_del	CNAG_00791_del	CNAG_00828_del	CNAG_00830_del	CNAG_00841_del	CNAG_00871_del	CNAG_00883_del	CNAG_00896_del	CNAG_01014_del	CNAG_01069_del	CNAG_01438_del	CNAG_01454_del	CNAG_01551_del	CNAG_01626_del	CNAG_01708_del	CNAG_01883_del	CNAG_01889_del	CNAG_01948_del	CNAG_01977_del	CNAG_02066_del	CNAG_02305_del	CNAG_02322_del	CNAG_02364_del	CNAG_02435_del	CNAG_02476_del	CNAG_02516_del	CNAG_02566_del	CNAG_02603_del	CNAG_02700_del	CNAG_02723_del	CNAG_02774_del	CNAG_02877_del	CNAG_03018_del	CNAG_03059_del	CNAG_03086_del	CNAG_03115_del	CNAG_03132_del	CNAG_03212_del	CNAG_03279_del	CNAG_03336_del
CNAG_05835	-0.206683	0.71615	0.247605	0.508303	0.822121	0.429507	0.389667	0.587618	0.01918	0.274083	0.428466	0.507877	0.383779	0.378088	0.378424	0.144186	0.382135	0.537492	-0.311128	0.159071	0.226385	-0.830089	-0.69677	0.221742	0.496236	0.246121	0.463257	0.553181	0.175282	0.596148	0.351957	0.853185	-0.0336707	0.704108	0.284532	0.320229	0.357609	0.372485	0.404549	-0.0207029	1.236	0.0276221	0.500186	0.555439	-0.344072	0.808229	-0.039117	0.192991	0.46752
CNAG_01242	0.0156505	-1.23547	-0.335076	0.110635	-1.22817	0.11093	-1.10252	-1.07788	0.183018	-0.811576	0.336056	-0.780696	0.353258	-0.637363	0.393275	0.0460828	-0.0351506	-1.30428	0.168686	-0.482601	0.798496	-0.113991	-0.178368	-0.710797	-1.03019	-0.625697	-0.334387	-0.350764	0.069147	-0.812795	-0.328112	-0.570956	-0.471838	-0.510276	0.0164895	0.0157091	-0.09042	-0.456869	-0.261333	-0.358824	-0.698326	0.16927	-0.685266	-0.438725	-0.133616	-0.372265	-0.328363	-0.109854	-0.916
CNAG_07724	0.0331846	-0.142587	-0.19805	0.132111	0.265464	-0.0611385	-0.270825	-0.203087	0.324421	-0.678593	-0.349448	-0.121381	-0.214209	-0.249766	0.237012	-0.110138	-0.0320054	-0.267696	0.0156863	-0.12906	0.0801544	0.0667026	0.15928	-0.484017	-0.276495	-0.215528	-0.213595	-0.348553	-0.0938601	-0.359675	-0.0470669	-0.249624	-0.299827	-0.208329	-0.0592562	0.0612365	-0.459733	-0.525592	-0.296704	-0.451069	0.0611813	-0.0820251	-0.238915	-0.297567	-0.364569	-0.283539	-0.157993	0.056024	-0.396986
CNAG_00018	0.0489406	-0.135794	-0.0336667	0.031531	0.0941406	0.0149527	-0.0425913	-0.00652579	0.280456	-0.303648	-0.268752	-0.156604	0.0400416	-0.00401567	0.308858	-0.0102277	0.0684277	-0.147284	0.0310891	-0.0575589	0.0689371	-0.0215792	-0.414486	-0.322484	-0.268556	-0.0208626	-0.0168653	-0.254159	0.0323834	-0.13581	0.187354	-0.0556427	-0.302014	-0.058432	0.167147	0.0923639	-0.144897	-0.15604	-0.0238599	-0.936763	0.121235	-0.136373	-0.0215037	-0.00403501	-0.0768799	0.0173108	-0.0334947	0.0796045	-0.0891493
CNAG_00031	-10.8068	-0.242096	-0.107644	0.0195702	0.217424	-0.0442956	0.0034742	-0.157986	-0.0644022	-0.250354	0.144962	0.00796365	-0.0143617	-0.0248367	0.0917354	-0.231325	0.0378668	-0.0655501	0.0688495	-0.128977	-0.0499576	-0.179567	-0.149694	-0.255145	-0.109863	-0.135141	0.0324866	-0.0700348	-0.0978872	-0.0872333	-0.0507411	0.0172543	-0.0830841	-0.0230855	-0.118044	-0.162126	0.033063	-0.115993	-0.086761	0.170223	-0.248028	-0.241372	-0.0968164	-0.168014	-0.120153	-0.013217	-0.0379887	0.0935613	-0.0157721
CNAG_00039	-0.116814	-11.6343	0.0681187	0.263462	0.399796	0.116583	0.0941801	0.242148	0.184161	-0.17749	0.0827148	0.274158	0.316716	0.163946	0.161787	0.0214328	-0.0945107	0.451798	-0.132004	-0.211793	0.263701	-0.33799	-0.459548	-0.270117	-0.0492151	0.041165	0.0373836	0.418661	-0.141602	-0.118616	-0.163535	0.240171	-0.244902	0.201779	-0.0422346	0.341121	-0.325122	0.194109	0.00247436	-0.601207	0.295939	0.113111	0.113985	-0.0774403	-0.598298	-0.0619139	0.129848	-0.0731445	0.0617754
CNAG_00068	-0.492311	0.945305	-11.2169	0.513817	0.80803	0.385462	0.671755	0.895398	-0.581859	0.17966	0.300617	0.437289	0.426653	0.2357	0.400104	0.0720457	0.22309	0.666009	-0.340988	0.147295	-0.276924	-0.0828376	-0.116164	-0.260131	0.575933	0.0463606	0.564018	0.988983	-0.222009	0.372304	0.162513	0.538075	0.429311	0.776342	-0.0485762	0.223095	-0.112962	0.616446	0.201231	0.0479472	0.299722	0.0666593	0.507194	0.314608	-0.336365	0.552396	0.0263273	0.253783	0.326037
CNAG_00156	-0.0450576	-0.317003	0.0244025	-12.6162	0.0980887	-0.0637523	-0.320393	-0.455623	0.613763	0.196752	0.00150367	-0.0842992	-0.0852388	-0.264018	-0.0924016	0.0363027	-0.00311874	-0.313144	0.0102615	-0.101541	0.386269	-0.16834	0.179526	-0.279899	-0.397095	-0.132809	-0.211641	-0.32876	0.141508	-0.228324	0.00474642	0.00705662	-0.254884	-0.134732	0.149388	0.211152	-0.0483231	-0.333473	-0.00310071	0.0444377	0.394117	0.132625	-0.0979261	-0.133836	-0.222455	-0.11923	-0.10911	-0.0819543	-0.168071
CNAG_00193	-0.189153	0.266526	-0.112261	0.138241	-13.2057	0.0277451	0.248003	0.172208	-0.379706	0.139211	-0.015615	0.154968	0.125634	-0.0218505	0.44351	0.127351	0.0671536	0.178535	-0.106766	-0.13768	-0.0283992	0.200837	-0.297565	-0.40025	0.124387	-0.0338922	0.20727	0.285785	-0.119921	0.033266	0.120789	0.141314	0.169636	0.268771	0.0250743	-0.0485147	-0.0477095	-0.0238613	0.0963516	-0.291646	0.366295	-0.0800437	0.0825482	-0.0251318	-0.158855	0.00797199	-0.113491	0.124156	-0.0356374
CNAG_00239	-0.126465	-0.107349	-0.0613763	-0.202225	0.0388693	0.190908	-0.0586411	0.210061	0.487557	0.408233	-0.0694697	0.0938581	0.210253	0.0318382	-0.0314873	0.148018	0.0783036	-0.0544897	-0.0456538	0.0837118	0.169239	-0.0580208	-0.444496	-0.163181	0.016606	0.127969	-0.0849159	0.103691	0.0333354	0.147668	0.115697	0.276508	-0.00585639	0.171265	0.406754	-0.0260688	0.275357	0.104248	0.155985	0.032088	0.656476	0.154447	0.151904	0.159456	0.193798	0.278887	0.0759737	0.161621	-0.00145685
CNAG_00332	-0.272328	0.101143	-0.241223	0.109737	0.557179	-12.3203	0.040661	-0.165729	-1.08686	0.138574	-0.058392	0.437895	0.146462	0.0198875	0.221135	0.0593945	-0.0547144	0.357255	-0.195698	-0.236472	-0.160013	-1.05871	-0.687615	-0.34194	-0.181656	-0.318741	0.238978	0.132242	-0.185184	-0.210511	-0.155198	0.00179841	0.143367	0.163737	-0.181313	-0.15087	-0.274509	-0.334579	-0.349985	0.446174	0.453358	-0.316614	-0.208284	-0.0713712	-0.486108	0.1086	-0.151586	0.410633	-0.116558
CNAG_00460	-0.0721418	0.244217	-0.0529931	-0.146663	0.0657028	0.266695	-12.1541	0.36247	-0.624545	-0.340011	-0.0625717	0.126211	0.0940666	0.150948	0.0354414	-0.0229084	0.192696	0.0757085	-0.000777275	0.00748775	-0.0622743	0.1449	-0.352066	-0.338366	0.141019	0.0692822	0.0539951	0.381871	-0.0579049	0.189037	0.234641	0.151719	-0.0704936	0.29374	0.204938	0.159272	-0.017098	0.0115055	0.164697	-0.070948	0.0805258	0.0165207	0.180083	0.161806	-0.0966296	0.392361	-0.0426355	0.261901	-0.166819
CNAG_00505	0.0672049	0.0897472	-0.0629431	0.181335	0.584931	-0.204048	-0.234437	-10.9422	0.440704	-0.143975	-0.0924473	-0.0338375	0.0692134	-0.0257181	-0.119124	-0.0964728	-0.302492	-0.076232	0.0731632	-0.221595	-0.0235342	-0.437879	0.303249	-0.268783	-0.0638178	-0.139644	-0.367771	-0.154636	-0.15557	-0.400859	0.022389	-0.0509795	-0.0894746	-0.203461	-0.255713	-0.0715792	-0.2701	-0.205154	-0.135259	0.379283	-0.541744	-0.213438	-0.10203	-0.387017	-0.166264	-0.459016	-0.175348	-0.122059	-0.198227
CNAG_00514	-0.00333414	-0.0614651	0.008465	0.050507	0.154156	0.135943	0.231361	0.22232	-11.1615	-0.184206	-0.0602985	0.12941	0.151765	0.0210203	0.276896	-0.23538	0.0515627	0.245724	-0.00449394	-0.139422	-0.191148	-0.22211	0.10735	-0.560006	-0.131567	-0.194837	0.0129368	0.306982	-0.222078	-0.224941	0.0862439	0.0795744	0.0577176	0.0364844	-0.124937	-0.0407183	-0.320491	0.097119	-0.0759057	0.00134262	-0.361949	0.0429185	-0.000675449	-0.0641201	-0.200257	0.0244436	-0.0251566	0.144793	-0.158582
CNAG_00559	-0.000875823	-0.02958	0.0548148	0.264034	-0.494352	0.314178	-0.28943	-0.1325	-0.116023	-11.5321	-0.0832187	-0.355856	0.000820034	-0.0442635	0.184024	-0.0685151	0.484464	-0.62857	-0.0790254	0.225267	0.317395	0.607294	0.340266	0.478232	0.0403579	0.401885	-0.0923786	-0.437668	0.310852	0.124318	0.484297	0.411215	-0.0420142	0.204337	0.749474	0.278909	0.446895	-0.520257	0.387	-0.122759	0.502674	0.275766	0.17838	0.365005	-0.0705678	0.481441	-0.106364	-0.144584	0.040371
CNAG_00670	-0.354922	0.529692	0.161385	-0.0653977	0.593174	0.135618	0.442193	0.51406	-0.610746	0.476366	0.0213844	0.489564	0.140018	0.120878	-0.0639676	-0.0224043	-0.0289904	0.271588	-0.185425	0.448309	-0.128558	0.0852701	-0.0827913	-0.252087	0.249181	-0.017782	0.176258	0.425447	-0.0402378	0.0874851	0.0637417	0.276687	0.287124	0.277792	-0.050346	-0.0267624	0.0354898	0.336303	0.0690286	0.274755	-0.462464	0.49326	0.0294386	0.208554	-0.302719	0.220521	-0.0304471	0.0277751	0.123272
CNAG_00791	-0.538013	1.28654	-0.204319	0.819283	0.0165045	0.20067	0.839441	0.949065	-0.401543	0.514913	-11.9268	0.501503	0.476849	0.270514	0.125235	0.116431	0.199357	0.738514	-0.22317	0.0365481	0.173286	0.745776	-0.469667	-0.377415	0.738159	0.33463	0.462002	1.08286	0.137043	0.401574	0.119102	0.555947	0.296085	0.865733	0.436507	0.118187	0.382399	0.404034	0.43667	-0.361157	1.06178	0.232686	0.712004	0.734193	-0.363252	0.905952	-0.150555	0.0825905	0.341002
CNAG_00828	0.0782064	0.380945	0.00978859	0.203668	0.550271	0.109587	0.397208	0.309399	1.29298	0.573595	0.273509	-8.5152	0.406546	0.1836	0.0168936	-0.374999	-0.0129514	0.404481	-0.0837816	0.108865	0.0713682	-0.0828109	0.642335	-0.377888	0.260373	0.129907	-0.0117919	0.297489	-0.0435253	0.0998814	0.246929	0.168373	0.378401	0.209663	0.24714	-0.166811	0.0975429	0.370975	0.281867	0.233947	0.287195	0.356972	0.175516	0.0973727	-0.211994	0.242353	-0.112277	-0.0180278	0.0511733
CNAG_00830	-0.0448044	-0.126039	-0.0770987	0.0374574	0.301688	-0.127742	0.00980881	-0.0931928	0.192276	0.448066	-0.295851	-0.170921	-10.4209	-0.157908	-0.143917	0.0499015	-0.123972	-0.170218	0.0169601	-0.101215	-0.0358485	0.206538	0.080481	-0.348026	-0.217172	-0.10715	-0.140331	-0.169853	-0.0209167	-0.25523	0.159605	-0.0994623	-0.0519629	-0.150311	-0.119312	0.0952464	-0.0950068	-0.158767	-0.0171576	0.346133	0.191555	-0.199657	-0.0715279	-0.120347	-0.0856869	-0.113666	-0.042405	0.0647899	-0.127778
CNAG_00841	-0.184812	0.577478	0.0205025	0.184406	0.178808	0.399834	0.325001	0.367817	-0.0996614	-0.2794	0.6518	0.534942	0.463021	-9.48417	0.688082	0.321665	0.15723	0.598797	-0.15646	-0.0819904	0.155008	0.027935	-0.0546439	-0.200261	0.299474	0.081743	0.166409	0.611539	-0.212266	-0.0641102	0.259874	0.286784	-0.0316243	0.485057	0.178205	0.16286	0.137557	0.0666993	0.256232	-0.101232	0.0206918	0.146516	0.25694	0.170392	-0.0964196	0.311158	0.076519	-0.0944385	0.0535314
CNAG_00871	-0.400589	-0.0570645	-0.170623	0.285596	0.463119	0.171715	-0.109128	-0.195333	0.211496	0.182296	0.359827	0.379427	0.301327	0.0293678	-10.935	0.115003	0.0682654	0.0132363	-0.219118	-0.140742	-0.0661343	-0.752475	-0.0714369	-0.0109442	-0.0179271	-0.121158	0.213296	0.0159324	-0.125912	-0.0626937	-0.181922	0.15377	-0.0144247	0.110373	-0.106479	0.0322865	-0.298006	-0.24418	-0.231261	0.413144	0.253635	-0.537318	-0.255237	0.113399	-0.374961	0.078901	0.00717253	0.138284	-0.0620487
CNAG_00883	-0.220934	-0.24592	-0.0441266	-0.174789	0.276722	-0.0049271	0.45777	-0.520477	-0.951623	0.217942	-0.0104957	0.56497	0.0947707	0.0441072	0.0194549	-11.7944	-0.0726396	0.307743	-0.195614	-0.205467	-0.321829	-2.32488	-1.20658	-0.194012	-0.405718	-0.529973	0.0288286	-0.0178968	-0.253217	0.289687	-0.419754	-0.281879	0.0116664	0.232785	-0.383645	-0.22862	-0.629011	-0.352804	-0.584059	0.0522881	0.311083	-0.542792	-0.360858	-0.0238642	-0.405223	0.067054	0.100795	0.379286	-0.129015
CNAG_00896	-0.27807	1.24759	0.166058	0.280487	0.890121	0.197977	0.660742	0.715494	0.606	0.81464	0.216832	0.519232	0.314849	0.153958	-0.12122	-0.0847623	-10.8397	0.300329	-0.140676	0.345985	-0.0679771	0.622984	-0.361262	0.447081	0.851309	0.400944	0.434001	0.491093	0.147005	0.626465	0.537133	0.617372	0.499084	0.976653	0.365126	0.407851	0.294699	0.274142	0.589253	0.729762	0.886019	-0.00944586	0.595927	0.66005	-0.0930077	0.82672	0.0220336	0.264511	0.461227
CNAG_01014	-0.0388033	-0.852086	-0.223247	-0.818048	-0.461951	-0.113155	-0.880991	-0.63041	0.524515	0.0611117	-0.4896	-0.288617	-0.352624	-0.462944	0.367403	-0.102486	-0.367165	-12.3314	-0.100183	-0.0936117	0.290634	0.831442	0.304033	-0.713335	-0.506964	-0.365169	-0.484904	-0.632631	0.0232066	-0.602103	-0.277	-0.406643	-0.687141	-0.538629	-0.166129	0.32197	-0.483001	-0.665603	-0.401708	0.105702	-0.0368358	-0.705504	-0.577906	-0.492272	-0.0399354	-0.751271	0.143366	-0.111373	-0.486799
CNAG_01069	-0.0318509	0.190996	-0.0783877	0.0209524	0.54707	0.0730777	0.412255	0.228733	1.13369	-0.348434	-0.129641	-0.0102853	0.0411249	-0.0170036	-0.0419485	-0.214051	-0.157221	0.226689	-10.4138	0.0827692	-0.310555	-0.125227	-0.212996	-0.638263	0.0234777	-0.0451472	0.0596072	0.414938	-0.173241	-0.0112082	-0.0929812	-0.217595	0.369053	0.0999216	-0.2947	-0.0827226	-0.170558	0.399564	-0.0335453	0.0531511	0.172752	0.250948	0.180923	-0.0833621	-0.120086	-0.053625	-0.014725	0.0751713	0.00256566
CNAG_01317	-0.152265	0.2495	0.0617852	0.220826	0.0679007	0.276156	0.300527	0.281956	-0.166636	0.112186	0.0304499	-0.0223844	0.127783	0.23006	-0.12948	0.0122312	0.297633	0.190933	-0.0508968	-0.0473834	-0.105862	-0.0108588	-0.0916239	0.202127	0.344397	0.261558	0.301831	0.235065	0.0367303	0.439998	0.100293	0.399206	0.00025616	0.373865	0.263436	-0.117201	0.330132	0.250012	0.238365	0.692021	0.595463	-0.21923	0.302012	0.411081	0.242816	0.540434	0.0498295	0.289961	0.303971
CNAG_01431	-0.0420976	0.164364	0.0861971	-0.0182802	0.21562	0.243392	0.156916	0.202246	-0.192448	0.578905	0.198239	0.217167	0.16857	0.278918	0.0545667	-0.331723	0.294626	0.281721	-0.121663	0.0530032	0.017938	0.244302	-0.320304	0.495359	0.0349408	0.125914	0.0513637	0.0016576	-0.00829919	-0.0142212	0.212916	0.242429	-0.12907	0.0888803	0.233018	0.103575	0.0637845	0.0469447	0.207127	0.0865776	0.125126	0.323138	0.192821	0.0902838	-0.0981662	0.240954	0.119426	-0.042164	0.163763
CNAG_01438	-0.294975	0.261368	-0.177747	0.133542	0.304424	0.707386	1.11117	1.17363	-0.319308	0.373232	0.838636	0.748385	0.673048	0.526823	0.149336	0.184306	0.125851	1.02546	-0.0825449	-8.48505	-0.287937	0.39398	0.436338	-0.518098	0.210253	-0.0397573	1.00404	1.38818	-0.0792294	0.578859	-0.22023	0.357845	0.384381	0.798694	-0.136419	-0.634764	0.267342	1.1088	0.13218	-0.214579	-0.115406	0.415658	0.343311	0.511999	0.0366519	0.701963	0.0287546	0.589057	0.547225
CNAG_01454	0.0294111	0.417361	-0.0177208	0.0082836	0.194898	-0.0376295	0.0787547	0.200556	-0.220194	0.305111	0.041278	0.255207	0.16207	0.0353654	-0.0893845	-0.00822618	-0.0168644	0.158708	-0.052794	-0.132023	-12.1644	0.0680472	0.514666	-0.440951	0.0795267	0.0308398	-0.0197761	0.153195	-0.14991	-0.0873119	-0.238735	0.000887594	-0.123952	-0.0570007	-0.0979044	0.158631	-0.201785	-0.0865264	-0.14818	0.0110096	-0.422326	-0.0142891	-0.0707635	-0.0741021	-0.339019	-0.181432	0.118626	-0.000268028	-0.0549386
CNAG_01551	-0.411103	0.0856665	0.0717624	-0.710557	1.3114	0.514347	0.431729	0.0327051	1.06182	0.34243	0.302024	0.634092	0.265541	0.342492	0.431147	-0.205079	0.393743	0.557248	-0.396257	-0.224894	-0.00328108	-13.3975	-1.15855	0.280016	0.00923959	0.0181216	0.418844	0.118265	-0.0436675	0.188076	-0.313734	0.61974	0.678859	0.545871	0.245287	-0.121078	0.0419237	-0.180154	-0.028772	0.571181	1.64004	-0.328353	-0.092724	0.453804	-0.293737	0.670753	-0.0450219	0.635964	0.175277
CNAG_01626	-0.0673005	-0.184337	0.0461647	0.0562826	0.141478	0.107198	-0.0595308	-0.138841	0.774837	0.379069	-0.214335	-0.250044	-0.0389123	-0.125539	-0.0293721	-0.0955163	0.0188555	-0.172393	0.0652071	0.171581	0.449211	0.443819	-10.1159	0.22706	0.0893953	0.0134508	0.048633	-0.109904	0.348954	0.234269	0.0754624	0.131367	0.0212919	-0.0586982	0.230166	-0.175265	0.293257	-0.0160017	0.197559	0.0913344	0.447211	-0.142622	0.184673	0.0548162	0.455751	0.159607	-0.0773039	-0.048923	0.115404
CNAG_01708	-0.31145	0.380744	-0.028967	0.201743	0.243016	0.127061	0.322197	0.43009	0.171037	-0.199333	0.0310793	0.130788	0.149822	0.174942	0.213667	0.162781	-0.0219505	0.267577	0.003495	-0.166174	-0.206692	-0.141456	-0.298219	-11.2223	0.057818	0.0700155	0.241204	0.592212	-0.0638625	-0.08858	0.0443268	0.137854	0.0224744	0.376469	0.0790989	-0.0775694	0.0490173	0.0761374	0.127154	-0.242185	-0.0874774	-0.171335	0.239052	0.236285	-0.329156	0.254845	-0.0625751	0.159391	0.0774344
CNAG_01841	-0.600163	0.5295	-0.000366573	0.0716197	0.899978	-0.0630072	0.223292	0.347328	0.654336	0.344623	0.57593	0.147689	0.630564	0.529539	0.0241919	0.897226	-0.0803099	0.960733	0.0534509	-0.0737792	0.485645	-0.0317845	-0.597538	0.17339	0.275109	0.0475466	0.636221	0.614536	-0.05757	0.355592	-0.0661284	0.361406	0.764333	0.301543	0.80851	-0.222495	0.508088	0.8447	0.284769	0.638938	1.03451	-0.593091	0.515661	0.470841	0.0775748	1.24959	0.128377	0.607959	0.694541
CNAG_01858	0.0826108	-0.297417	-0.0724411	-0.895444	0.251675	-0.121927	-0.742393	-0.514181	1.37167	1.00714	-0.0867108	0.191656	0.271591	-0.120112	-0.472124	0.255482	-0.0328794	-0.346866	-0.15263	-0.258932	0.768203	-0.863534	-0.919148	-0.74153	-0.0487455	-0.0402406	-0.522376	-0.653601	0.0267462	-0.451241	-0.366216	-0.181081	-0.377284	-0.302255	-0.335469	-0.0872213	-0.511651	-0.645719	-0.323458	0.211727	-0.0252935	-0.0543533	-0.344879	-0.383705	-0.0661474	-0.502264	-0.0255897	-0.324245	-0.557455
CNAG_01883	-0.0596052	0.131968	0.274048	0.605848	0.4217	0.127931	-0.358566	0.106411	0.489442	0.525233	0.260218	0.778212	0.254054	0.0159948	-0.533243	0.628887	-0.253605	0.743963	-0.31021	-0.546837	-0.171787	0.0137368	0.162095	0.423891	-7.40107	-0.174755	0.0771424	0.247422	-0.0331086	-0.417557	-0.227265	0.183044	-0.570686	0.0284333	-0.422478	-0.0274265	-0.187001	-0.088211	-0.264477	-0.681028	0.0646788	-0.164829	-0.0497714	-0.235442	-0.627979	0.0318656	0.233292	0.332558	0.126226
CNAG_01889	0.173377	0.0940928	0.0914702	0.120336	-0.248567	0.0200209	-0.322873	-0.0549403	0.139332	-0.182726	-0.232699	-0.307389	-0.287605	-0.16283	-0.118745	-0.105703	0.155642	-0.590381	-0.0155519	0.264471	0.0115333	-0.0560975	0.172641	0.278464	0.420307	-11.9488	-0.080771	-0.21692	0.0711509	0.018494	-0.211162	-0.0464493	0.143365	0.109896	0.211601	-0.100541	-0.0640018	-0.221154	-0.081212	-0.615637	0.490473	0.0157389	0.0074394	-0.0707438	-0.0824096	0.108356	-0.16076	-0.0704779	0.0928947
CNAG_01948	-0.100569	0.233601	-0.0550165	0.0716115	0.0810995	-0.0065063	-0.0423024	0.150664	0.259994	0.0396351	-0.0553365	0.0941431	0.106154	-0.0448782	-0.00588314	-0.0182831	-0.0176712	0.0293777	-0.0894604	-0.0477506	-0.0836214	0.310993	-0.205848	-0.442307	0.0269791	-0.0359685	-11.2721	0.24147	-0.116401	-0.214431	-0.00505545	0.0459901	0.024044	0.0624871	-0.0722307	0.172316	-0.124256	-0.113873	-0.0289472	-0.0438227	-0.0991922	0.137508	0.0851322	-0.147903	-0.103574	-0.042134	0.012956	0.0272787	-0.0901444
CNAG_01973	-0.177909	-0.345793	-0.0711023	-0.082965	-0.0519191	-0.0141857	0.0401404	-0.0857065	0.498859	-0.354659	-0.0577578	-0.202301	0.0280923	-0.093018	0.0887937	0.0101725	-0.0962323	-0.00440165	0.0272937	-0.0928056	0.22007	-0.0689339	-0.0359491	-0.543932	-0.309911	-0.127384	0.00576364	0.059471	-0.0283282	-0.0808812	0.106271	-0.0414179	0.109391	-0.0619827	0.120133	0.0600663	-0.0530243	0.00758604	0.0151018	-0.333736	0.187511	0.0775925	-0.0196035	-0.15131	0.0976146	-0.017083	-0.0903231	0.051546	-0.164973
CNAG_01977	-0.146357	-0.558815	-0.1138	-0.0675134	0.132622	0.156062	-0.5831	-0.202061	0.211157	0.108206	-0.219905	0.136118	0.216738	0.0301952	0.0751566	-0.077988	0.115455	-0.2427	-0.0416755	-0.0949679	-0.0125326	0.169331	0.221285	0.00532966	-0.764276	-0.114648	-0.199385	-7.9352	0.206882	-0.17223	-0.502189	-0.130554	-0.152359	-0.30107	0.209415	0.116912	-0.234986	-0.606199	-0.257382	0.279272	0.508172	0.126292	-0.522724	0.152867	-0.000421867	-0.112962	0.201587	0.173796	-0.519974
CNAG_02066	-0.205282	-0.193577	-0.121329	-0.0279149	-0.0447827	0.0913111	-0.240925	-0.336794	0.599695	0.245448	0.312819	0.190647	0.0249751	-0.0590896	-0.0116699	0.366913	-0.0702129	-0.345647	-0.119654	-0.151106	0.21332	0.099504	0.0407835	-0.352654	-0.330895	-0.169224	-0.154355	0.0256277	-8.66228	-0.230624	0.0654004	-0.284175	-0.0399219	-0.153061	-0.0428451	0.0414316	-0.147012	-0.418493	-0.10054	0.455269	-0.0206368	-0.1205	-0.239658	-0.0115993	-0.0032377	0.00536438	-0.117554	0.0886964	-0.348597
CNAG_02134	-0.150233	0.217482	0.0188983	0.070189	0.0918926	0.229973	0.318415	0.336905	-0.0367238	-0.238928	0.0792646	0.0747219	0.0676366	0.0831108	0.17465	-0.111506	0.111554	0.166317	-0.0641475	-0.032988	-0.0466986	0.139757	0.411824	-0.0125772	0.149401	0.12613	0.279534	0.313018	0.0283819	0.170852	0.0214923	0.233602	0.019283	0.24905	0.110058	-0.123547	0.149608	0.200497	0.141747	-0.671715	0.147562	-0.0792635	0.205764	0.169323	-0.0163273	0.290941	-0.0591929	0.051801	0.151652
CNAG_02305	-0.0290784	0.332031	0.0355777	-0.0661635	0.184459	0.326003	0.452055	0.310016	-0.0609223	0.0133195	0.453584	0.613142	0.412022	0.32514	0.226454	-0.0543792	0.274098	0.402602	-0.0756294	0.18871	0.0476818	0.0289815	-0.0528843	-0.240746	0.342296	0.200359	0.279593	0.416576	-0.0109204	-10.0601	0.16075	0.450363	0.235188	0.469281	0.164439	0.113217	0.196299	0.162883	0.373448	-0.14035	0.422056	0.13724	0.324386	0.331357	0.104269	0.430315	0.115082	0.339496	0.242632
CNAG_02322	-0.542288	0.648842	-0.0201834	0.224199	0.779007	0.199024	0.848626	0.643307	-0.116942	0.544867	0.177091	0.484804	0.618033	0.288917	0.206765	0.0530879	0.23383	0.602408	-0.0822252	0.135209	-0.445044	-0.0198322	-0.0345179	-0.712029	0.488798	-0.0199057	0.671769	0.703497	-0.252088	0.351361	-10.5314	0.54137	0.853679	0.62317	-0.127007	-0.302616	0.0226404	0.409441	0.21596	-0.209922	0.909914	-0.200844	0.351855	0.184361	-0.156898	0.42602	-0.293709	0.284439	0.480043
CNAG_02364	0.179161	-0.103686	-0.0284126	0.0787503	-0.296534	-0.343361	-0.137493	-0.0814563	0.577565	-0.183018	0.096235	0.0669489	-0.233827	-0.140404	0.330081	-0.132787	-0.121376	-0.0151487	0.0887131	0.305594	-0.0857483	0.477084	0.237291	0.166908	-0.045021	-0.00314481	-0.11428	-0.275304	0.2001	0.00258978	-0.116488	-9.78347	0.0627615	-0.1645	-0.193153	0.0219612	0.0227075	0.0518609	-0.085886	0.452955	-0.0538409	-0.134505	-0.273114	-0.143672	-0.13932	-0.331858	0.0753122	-0.0808332	0.0600504
CNAG_02435	-0.00275243	0.0846478	0.0182207	-0.328306	-0.249886	-0.105564	-0.321405	-0.275987	-0.00938569	0.155071	0.1725	0.186502	-0.011836	-0.00531688	-0.189939	-0.156766	-0.00217889	0.00511354	0.00435114	-0.159361	0.354901	-0.0750927	-0.910275	0.49253	-0.0611124	0.0565638	-0.210699	-0.322165	0.240566	0.161389	0.0190093	-0.0387421	-13.548	-0.208295	0.061545	0.177895	0.186725	-0.123031	0.00395066	-0.161284	0.17419	-0.0573436	0.0986897	-0.0137225	-0.0845556	-0.131831	-0.0244899	-0.176738	-0.0287033
CNAG_02476	-0.0777967	-0.0467549	-0.259636	0.454749	1.08261	0.167227	1.00013	0.490631	2.08637	0.0208004	0.385656	0.465508	0.519954	0.172542	0.0431218	-0.272819	-0.228447	0.58533	-0.0273322	-0.342979	-0.142882	-0.76835	1.37113	-0.685165	-0.0784986	-0.117775	0.345276	0.356875	-0.0931826	0.45523	0.432549	-0.00345867	0.428826	-8.67456	-0.0731938	-0.460055	0.186665	0.686894	-0.0441105	0.170771	0.448291	-0.0268537	0.320136	-0.0629806	-0.00141043	0.229597	-0.186237	0.267601	0.293444
CNAG_02516	0.155249	0.137094	0.0888113	0.561284	-0.547122	0.309567	0.710612	0.618223	-0.417346	0.439471	0.263015	0.454928	0.18853	0.131368	0.0809541	-0.200932	0.273399	0.161314	0.0624393	0.329499	-0.240811	-0.489614	-0.684659	0.332543	0.147375	0.110415	0.428662	1.14629	0.0369232	0.676816	0.0229474	0.055519	0.156394	0.43981	-11.1422	-0.371239	0.0915528	0.617704	0.264588	-0.0509967	0.456171	-0.00674472	0.368205	0.447049	0.291382	0.183805	0.0515576	0.055356	0.366424
CNAG_02555	0.0638054	0.252203	-0.0538784	0.0190931	0.117115	-0.188148	-0.159557	-0.132771	-0.173175	-0.149704	0.151109	0.183096	0.0776403	0.0393321	-0.186611	-0.000393622	-0.0128794	-0.0180486	0.0018194	0.000221631	-0.0295283	0.174262	0.385273	0.0850633	-0.000167458	-0.0518826	-0.0769928	-0.106508	0.01162	-5.15546	0.00436194	0.00957451	0.0174365	-0.0358839	-0.0281139	-0.0304033	-0.0895547	-0.0126499	0.0608493	0.148657	0.0686617	0.119337	-0.00221666	-0.111367	-0.250841	-0.187788	-0.124807	-0.0766549	-0.067605
CNAG_02566	-0.300755	0.188411	0.016941	0.275602	-0.0838669	0.681276	0.524782	0.963405	0.513638	-0.217396	0.513807	0.543388	0.576358	0.400154	0.662609	0.467061	0.112857	0.890217	-0.164851	1.56074	0.340381	0.326599	0.760734	-0.748983	0.0295257	0.0414277	0.51053	0.751933	-0.0143608	0.185062	-0.0029151	0.422839	0.177365	0.395004	0.101972	-11.4154	0.253338	0.646889	0.054409	-0.454349	-0.206925	0.0997784	0.248897	0.370879	0.263597	0.422869	0.274674	0.261846	-0.00988773
CNAG_02603	0.356837	-1.41873	-0.328585	-0.58854	-0.0698365	-0.727013	-0.661565	-0.957781	0.737165	0.194107	-0.502266	-1.24646	-0.346962	-0.70589	0.130243	-0.301505	-0.0820118	-0.961292	0.0274485	-0.397998	-0.590906	-0.813107	-1.45932	-0.471963	-1.11009	-0.556739	-0.938686	-1.52789	-0.791365	-0.493867	-0.227782	-0.859086	-0.190151	-0.972271	-0.946177	-0.42064	-9.33736	-0.639904	-0.651809	0.404156	-0.719687	-0.0752881	-0.675821	-0.852022	0.0992759	-1.14694	-0.349684	-0.592425	-1.08409
CNAG_02671	-0.0145337	0.0831835	0.057759	-0.0656172	-0.04433	-0.0189299	0.0665781	0.00383408	0.268012	-0.16354	-0.0727699	-0.0659835	0.0858606	0.0889625	-0.0702507	0.024958	-0.0117435	0.119901	-0.0348393	-0.12415	0.0324344	-0.069359	0.0547485	-0.125734	-0.0623898	0.0782909	-0.00503685	0.0542426	0.0234865	-0.0296139	0.0589219	0.0306743	-0.0442016	0.0587026	0.0202752	-0.0429857	-0.0242335	-0.00402239	0.0106354	0.0866157	0.0792988	-0.0197904	0.038697	0.0236691	-0.108855	0.11368	-0.0164502	-0.0054785	-0.0659449
CNAG_02698	-0.00547898	0.175148	0.0362536	0.102398	0.0162505	-0.0471967	0.0156643	0.0507637	0.342501	-0.120744	-0.0399338	-0.297084	0.0378578	-0.0195568	-0.0417199	-0.0476614	0.0227383	0.142885	0.00369433	-0.0356823	0.253046	0.0169008	0.170897	0.186497	-0.0557431	-0.134822	-0.00868126	-0.012341	-0.0235022	-0.0119444	0.138271	0.123096	-0.0212215	0.019591	0.0635136	0.0767426	-0.0402666	-0.0610532	-0.00667269	-0.0934414	-0.019106	-0.0777138	0.0462359	-0.0606596	-0.246152	0.059338	-0.0218088	-0.0336315	-0.108211
CNAG_02700	-0.0321031	-0.20277	-0.123047	0.0498288	-0.00031841	0.105303	0.0698323	0.0618143	0.358186	-0.717283	-0.15241	-0.266631	0.0629955	-0.0305756	0.210471	0.194548	0.0315795	0.115652	-0.00156659	-0.0417658	0.0653104	-0.0735835	0.0290681	-0.795285	-0.301583	-0.0823163	0.013779	0.0750799	-0.0356748	-0.201152	0.0255898	-0.0887357	0.0152514	0.0584554	-0.000464615	-0.153867	-0.153229	-12.8551	-0.00501119	-0.437284	0.181956	0.0100518	-0.0372652	-0.0714807	-0.0541505	-0.0305592	-0.111799	0.180952	-0.159695
CNAG_02723	-0.0422642	0.051703	-0.0609493	-0.0023622	0.201285	-0.0157169	0.00869275	-0.115824	0.0296447	0.548821	0.0754362	0.0382419	0.191447	-0.0966615	-0.173332	-0.141371	0.00944295	-0.156438	-0.108709	0.121298	-0.0525653	0.184088	-0.0367515	-0.360274	-0.104112	-0.0323741	-0.236857	-0.0400464	-0.00569547	-0.018095	0.0889821	0.0378646	-0.000428335	0.050148	-0.0323504	0.0695687	-0.0451345	-0.0500059	-11.3117	0.197853	0.253087	0.109503	-0.0440104	-0.0575798	-0.132498	0.0134607	-0.0700241	0.0521578	-0.147836
CNAG_02774	-0.0358663	0.0721637	0.0403156	-0.464209	0.103773	0.134975	-0.0775885	-0.00192251	-0.211602	0.665035	0.27154	0.353109	0.262895	0.0597848	0.0300728	0.32846	0.0909406	0.201516	-0.0953186	0.0333439	0.219805	0.200149	0.180972	0.138906	-0.0210474	0.169599	0.0110536	-0.0618996	-0.00680874	0.0533935	0.121065	0.193701	0.0406005	0.11439	0.0287716	0.110313	-0.0261808	0.00310191	0.0175758	-9.69467	0.397503	0.0349443	0.0653513	0.00406451	-0.145587	0.0457777	0.0243057	0.0215033	0.0325528
CNAG_02877	0.372473	-1.81302	-0.303723	-0.686138	-0.666431	-0.475142	-1.48737	-1.73221	1.43801	0.0202807	-0.280596	-1.17972	-0.165167	-0.758486	0.252812	-0.296668	-0.275436	-1.68647	0.237218	-0.128888	0.566478	0.125975	-0.597502	-0.472382	-1.46363	-0.293443	-0.98047	-1.50992	0.256316	-0.697889	-0.0877008	-0.759466	-0.629908	-1.25789	0.0459402	-1.18457e-05	-0.370296	-1.43729	-0.410026	-0.112742	-13.0254	0.212803	-0.830278	-0.868079	-0.203413	-1.02831	-0.414078	-0.563855	-0.841673
CNAG_02936	-0.242653	-0.0553524	-0.292614	0.0126171	0.190403	-0.0817705	-0.01449	-0.100086	-0.180609	-0.0766963	-0.121183	-0.0916467	0.0232795	-0.263386	0.0906737	0.182436	-0.0866008	0.0254758	-0.0586869	-0.172429	0.190803	0.0492584	0.0205733	-0.510804	0.110693	-0.152209	0.0272426	0.0213041	0.0106312	-0.319822	-0.0371568	-0.104399	-0.049468	0.0846388	-0.0730141	-0.0628038	-0.0215707	-0.247267	-0.0935601	-0.290037	-0.138161	-0.036623	-0.0939826	-0.167807	-0.194546	-0.255804	-0.145208	-0.108489	-0.147735
CNAG_03018	-0.780666	1.33235	0.0127006	0.684065	1.08179	0.364918	1.21931	1.29013	0.4922	0.453007	0.538683	0.817792	0.765931	0.489264	0.329471	-0.0520351	0.153938	1.045	-0.329531	0.237645	-0.154774	0.797437	0.768536	-0.391327	0.901591	0.370446	0.797237	1.41932	-0.0648478	0.761553	0.631701	0.785204	0.666846	1.09837	0.262361	0.0257863	0.348147	0.974741	0.657459	0.193536	1.44098	-11.5682	0.932066	0.826458	-0.292313	0.970161	-0.23469	0.394192	0.575154
CNAG_03059	-0.496357	-0.25358	-0.0093685	0.323935	0.231373	-0.253064	-0.0803268	-0.342468	2.73145	-0.46633	-0.295459	-0.445675	-0.0994243	-0.39695	-0.296518	-0.719137	-0.166249	-0.554869	-0.0125854	0.347905	0.154337	1.00156	0.709998	-0.368788	-0.16481	-0.174665	0.0495461	-0.20717	0.0292934	0.23799	0.22437	-0.180427	-0.116588	-0.0432258	0.0202388	0.314483	-0.377097	0.258076	-0.0660073	0.421983	1.16489	-0.743013	-10.2283	0.0149257	-0.0923016	-0.0383081	-0.377013	0.0885294	-0.0482152
CNAG_03086	-0.0614022	-0.631264	-0.161336	-0.0587854	-0.485366	0.110841	-0.0228277	-0.103128	0.279405	-0.503875	-0.309757	0.0530595	0.201601	-0.0397634	-0.2039	-0.106211	-0.0556226	-0.0132459	0.0427831	0.102628	-0.0691453	-0.0926914	-0.15079	-0.619043	-0.539946	-0.24992	0.0899201	0.160501	-0.0618706	-0.156486	0.0386758	-0.125014	-0.0752801	-0.0945261	-0.21062	-0.219693	-0.163749	-0.0193692	-0.0421641	-0.1604	-0.311549	-0.31111	-0.195209	-10.595	0.0195432	-0.0160884	-0.0159148	0.115925	-0.161225
CNAG_03115	0.0724606	-0.117675	-0.00574363	-0.0340587	0.0767093	-0.0866271	-0.115285	-0.164225	-0.160985	0.000266231	-0.318259	0.0742255	-0.0442623	0.00342785	-0.335965	0.128219	0.0488389	-0.0356725	0.0285141	-0.111788	-0.1949	0.0254741	0.186867	-0.104527	-0.25944	-0.256478	-0.00596593	-0.0260978	0.00771549	-0.0116928	-0.191386	0.0456078	-0.355582	-0.146041	-0.125019	0.0911487	-0.194964	-0.240862	-0.164056	0.437878	-0.354784	-0.0403276	-0.150393	-0.117409	-11.4076	-0.13097	0.0546309	-0.0462559	-0.0910409
CNAG_03129	-0.584594	1.44958	0.145684	0.37058	0.726591	0.282814	0.515329	0.722673	-0.433944	0.727697	0.483322	0.739936	0.470002	0.448634	-0.0199856	0.16824	0.0397411	0.829682	-0.285388	0.227746	0.0603044	0.151269	0.548134	0.159947	1.0683	0.434888	0.433785	1.13416	0.0782306	0.421131	0.0669861	0.605673	0.478636	0.766664	0.276768	0.168049	0.236086	0.517128	0.405369	0.58057	-0.0794959	-0.31789	0.546221	0.51664	-0.141596	0.759221	0.109029	0.00904208	0.570455
CNAG_03132	0.171154	-0.286184	0.0945935	-0.292266	-0.421442	-0.0138912	-0.629037	-0.502747	0.448325	2.09585	0.241951	-0.00555468	0.506297	-0.301118	-0.767024	0.551539	-0.147931	-0.0870319	0.159616	0.27527	0.0983819	0.489797	-1.00901	0.309053	-0.126339	0.100052	-0.31609	-0.117194	0.00212463	-0.0308043	-0.128079	-0.154552	-0.32539	-0.11518	0.188634	0.234328	0.20007	0.185766	-0.187069	0.35917	0.341419	0.631406	-0.126618	0.226717	0.306696	-7.86782	0.187433	-0.326914	-0.198692
CNAG_03183	-0.257072	0.563043	-0.0533077	0.276235	0.431544	-0.0474905	0.349703	0.391704	0.00112987	-0.174654	-0.263674	0.115986	0.0687533	0.148179	0.19212	0.138259	-0.142275	0.32312	-0.0585649	-0.000222831	-0.200384	-0.162566	-0.144675	-0.281401	0.192649	0.0672928	0.164065	0.355675	-0.105691	0.132543	0.14829	0.101428	0.296849	0.383367	0.0219299	0.0825245	-0.140842	0.353449	0.178444	-0.284019	0.583299	0.00805692	0.29998	0.133301	-0.266359	0.255145	-0.0994469	0.203528	0.12088
CNAG_03212	-0.352908	0.404532	0.0197371	0.492361	0.539243	0.485559	0.634534	0.768432	0.169407	0.187473	0.405051	0.269743	0.544278	0.375044	-0.0404983	0.117852	0.271104	0.474843	-0.144359	-0.283544	0.167634	0.295757	0.334909	-0.303575	0.259806	0.220576	0.518214	0.571943	-0.0080394	0.418206	0.332242	0.610945	0.257628	0.554581	0.369137	-0.0190187	0.226076	0.632843	0.41712	0.277397	0.640148	0.0971787	0.422659	0.418887	0.161284	0.697733	-10.3894	0.443616	0.374261
CNAG_03261	0.13733	-0.067232	0.0108155	-0.115737	-0.197019	0.101832	0.0399271	0.162026	-0.359109	0.156138	-0.0847007	-0.118218	-0.0761428	0.00852488	0.461595	0.0438208	0.00899633	-0.0782197	0.0170998	-0.23112	-0.033056	0.0627757	0.0188002	0.132197	0.0891785	0.0520839	0.0604599	0.040362	-0.0488578	-0.0384992	-0.057205	0.0496712	0.0728526	-0.0531923	-0.124252	-0.0436856	-0.0175219	0.0565758	0.0055091	0.0374565	-0.1075	0.0560904	0.0131663	0.0138324	0.0935663	-0.0646967	0.0285069	0.0684271	0.0378852
CNAG_03279	0.0733631	-0.312814	0.0621703	-0.288054	-0.233514	-0.0192794	0.0556827	-0.0475837	0.0181533	0.417113	-0.0947017	-0.311632	-0.00456226	-0.176887	-0.14922	-0.240058	-0.169313	-0.179063	-0.0720144	-0.0465687	0.0668693	-0.0904529	-0.240687	-0.707958	-0.193544	-0.00539911	-0.198058	-0.213108	0.0282805	0.0414152	0.117743	-0.0795567	0.0210147	-0.225637	-0.18551	0.177681	-0.059228	-0.00683969	-0.070095	0.306299	0.159443	-0.145056	0.00551973	-0.291875	0.111052	-0.111009	-0.0327571	-10.6573	-0.0718531
CNAG_03336	-0.263473	0.231482	-0.0422286	0.0940597	0.44495	0.0679223	0.217183	0.141799	-0.171301	-0.21346	-0.0448771	0.0891301	0.293088	0.109891	-0.100934	-0.0712111	0.037679	0.284385	-0.0364409	-0.166117	-0.0904058	-0.12222	-0.0178953	-0.457476	-0.00137192	0.0624467	0.219504	0.305638	-0.0944614	-0.0787052	0.124622	0.0746943	-0.0585134	0.20919	0.0665191	0.091294	-0.225484	-0.0391675	0.0798624	-0.319569	0.488346	-0.109527	0.0967955	0.0816084	-0.218059	0.1391	-0.0204281	0.160848	-11.8855
CNAG_03346	-0.574009	1.53793	0.139212	0.57406	1.24464	0.0961614	1.02545	1.27177	-0.249499	0.763613	0.819696	0.735197	0.390144	0.562008	0.342758	-0.0594542	0.47083	0.689825	-0.269715	0.68834	-0.384138	0.910243	0.128646	0.901889	1.47012	0.85148	0.769427	0.913702	0.194743	0.904126	0.941199	1.12772	0.701152	1.24076	0.426062	-0.253614	0.517905	0.783303	0.866368	0.945959	1.70258	-0.344531	0.910392	0.934643	-0.129294	1.16055	-0.254787	0.150581	1.03087
CNAG_03366	0.0786	-0.766383	-0.126483	-0.417726	-0.239802	0.303889	-0.181948	-0.0849166	0.518593	-0.160374	0.133898	0.206098	0.193445	-0.0846333	0.308969	0.247338	0.166534	0.224304	0.104173	-0.1502	0.517559	0.301949	0.364688	-0.507301	-0.643911	-0.236063	-0.0738815	-0.213973	0.161362	-0.260369	0.0252819	-0.0727122	-0.33182	-0.139255	0.206045	0.25928	0.0844161	-0.409995	-0.0126493	-0.500771	0.313688	0.146544	-0.194614	-0.108905	-0.0707692	-0.0560561	0.0830997	0.102406	-0.254781
CNAG_03401	0.167435	0.528279	0.14621	-0.00573387	-0.575195	0.114302	-0.198171	0.12571	-0.374873	0.268042	0.0527126	0.062524	0.059636	0.123515	-0.527939	-0.399629	0.237927	-0.0650253	-0.0367794	0.0153088	-0.0357204	0.855385	-0.343961	-0.237416	0.153782	0.223336	-0.0425093	0.259779	0.0497186	0.113982	0.00370764	0.11283	-0.449442	-0.0234469	0.0534649	0.281803	-0.00229887	-0.0187391	0.122819	-0.545565	-0.138405	0.203178	0.0878775	0.0200743	-0.251648	-0.0528473	0.130424	-0.17606	0.0793681
CNAG_03409	-0.0937761	-0.0413104	-0.0360915	0.0578127	0.144883	0.0228958	0.0915793	-0.0231009	0.0327828	-0.300776	0.0367042	-0.191739	0.0707348	0.0388845	0.0749646	-0.152721	-0.00666907	0.15672	0.0122958	-0.0178535	0.116296	-0.0489582	0.346554	-0.46744	-0.246477	0.00623909	0.0228882	0.154928	-0.087604	-0.238992	0.105385	-0.0310753	0.00399747	0.110205	-0.0565454	-0.0248293	-0.109554	-0.0817858	0.0211081	-0.221144	-0.0166635	0.0295076	-0.0040736	-0.0924709	-0.215399	-0.0321596	-0.0815714	0.128042	-0.170805
CNAG_03431	-0.0201699	-0.0124048	-0.0774066	0.0279646	0.175122	-0.323568	-0.0513369	-0.177823	0.0530531	-0.207093	0.0416076	-0.0858826	-0.032347	-0.0635347	-0.429739	-0.164461	-0.151451	0.0536735	0.00904881	-0.22119	-0.0242034	0.035048	0.127202	-0.0355149	-0.22508	-0.218939	-0.212689	-0.218339	-0.168155	-0.243648	0.00374606	-0.154287	-0.0330766	-0.126145	-0.18153	0.00734546	-0.169826	-0.190309	-0.0375287	-0.18815	-0.0957737	0.0110469	-0.0671008	-0.215984	-0.212277	-0.300055	-0.196511	-0.120386	-0.226586
CNAG_03561	-0.047841	-0.0592067	0.0383916	0.117227	0.45392	0.0847756	0.246923	-0.0530299	-0.426274	0.163762	0.183893	0.105273	0.0536167	0.057483	0.0274097	-0.235904	0.0816464	0.143924	-0.101558	-0.00801346	-0.19461	-0.597562	-0.0036275	-0.0784491	-0.213816	0.00209536	0.115004	-0.146182	-0.172369	0.0660984	0.167322	0.104971	0.0606865	0.087274	-0.0150644	-0.238951	-0.229668	0.0776647	-0.0872223	0.846995	0.621266	0.150837	-0.0590739	-0.101306	-0.178824	0.00535738	-0.0728574	0.213494	0.0123473
CNAG_03710	-0.182079	0.50673	-0.0526766	-0.00991495	0.0176723	-0.0139349	-0.0751253	0.049172	0.141351	-0.179097	-0.288183	0.0793872	0.0032861	-0.0442952	0.0497447	0.0488492	-0.0620569	0.128342	-0.0777164	-0.184748	0.237303	0.122087	-0.157069	-0.504219	0.123054	0.00247205	0.07764	0.314868	0.054997	-0.115957	-0.0899277	0.010484	-0.150716	0.127157	-0.11287	0.3975	-0.268698	-0.0534998	-0.210952	-0.0531226	-0.102347	-0.186874	-0.00930584	0.0219565	-0.351362	-0.101518	0.166697	0.0736721	-0.0778958
CNAG_03741	-0.571915	1.83827	0.0735968	-0.34932	-1.0847	0.768209	-1.52336	-1.19049	1.69257	-0.353816	-0.833169	-2.18871	1.15634	0.27956	1.15652	0.388719	0.429456	0.98771	1.66017	2.21327	2.81289	0.743492	0.99501	-0.896565	-2.38245	-1.00653	0.0192374	-2.00006	0.865126	1.28532	1.03429	1.53285	0.543507	-1.48927	2.88724	-0.315667	1.98142	2.63314	1.56992	-0.222188	-1.34535	1.13591	0.237077	0.951136	0.201966	0.466797	0.233906	0.0485407	-1.04554
CNAG_03768	-0.369261	0.299692	-0.0558494	-0.214431	0.396234	-0.0274693	0.252371	0.347163	0.544312	-0.0224668	-0.0630707	0.254849	0.260202	0.00161285	-0.0374659	0.277839	-0.134606	0.313615	-0.0858116	-0.0663787	0.0422868	-0.0310864	0.172334	-0.834367	0.0301247	-0.0730325	-0.00104963	0.220967	-0.26492	-0.125188	0.170326	0.0733009	0.163218	0.161743	-0.0827311	0.179767	-0.174853	0.163038	-0.0351871	-0.129679	0.306993	0.120429	0.0774935	-0.0854607	-0.266737	0.068704	-0.192175	0.157106	-0.200873
CNAG_03790	0.0665554	-0.00443497	-0.00495531	-0.0404904	-0.0125768	0.0553697	-0.196666	-0.0867545	0.124952	-0.430905	-0.108646	-0.145745	0.012778	-0.00124862	0.0256049	-0.322075	0.0758234	-0.154775	-0.00935266	-0.166524	0.0555414	-0.0654023	-0.0782446	-0.299955	-0.299655	0.0202736	-0.0318922	0.0625379	-0.0915105	-0.0121536	0.00536317	-0.0339894	-0.352102	-0.0592991	0.0912782	0.178618	-0.174895	-0.178516	-0.0386724	-0.337558	0.332269	0.0759706	-0.0248144	0.00136992	-0.183036	0.0217369	0.0165621	0.0313082	-0.152353
CNAG_03826	0.059946	0.25081	0.0379352	-0.0405472	0.253931	-0.0792442	0.130962	0.0266292	-0.118142	0.495899	0.25882	0.335126	0.0234795	-0.00346839	-0.100395	0.0231731	-0.108439	0.296905	-0.0947338	0.081542	0.00261618	-0.0357817	-0.129971	0.122214	0.216302	0.0861495	0.00289896	0.201533	-0.0268038	0.04795	-0.000518907	0.0948299	0.206005	0.0701938	-0.0826879	-0.0193243	-0.082705	0.0317847	-0.0343132	0.3265	-0.290439	0.136971	0.141159	-0.0566425	-0.402215	-0.00357556	-0.0425572	0.0114987	0.0824848
CNAG_03849	0.0127379	0.454868	-0.0523768	0.0384256	0.250063	-0.0942725	0.0581573	0.211703	0.437595	-0.270896	-0.128427	0.16171	-0.03619	-0.0157019	0.0296	-0.0485452	-0.0207301	0.317957	-0.119393	-0.105639	0.1216	0.238736	0.762596	-0.149489	0.0839488	0.000255114	-0.130991	0.248097	-0.151501	-0.227039	0.157289	0.0824734	-0.209464	0.0953257	-0.0877721	0.203598	-0.237033	-0.100592	-0.0225939	0.0869624	-0.0423877	0.0569647	0.059743	-0.147688	-0.344669	-0.124628	0.0510272	0.0313096	-0.137178
CNAG_03894	-0.739249	-0.418783	-0.439914	-0.174406	2.08961	0.312515	0.0703135	-0.746499	-0.195997	0.235285	0.141175	0.540452	0.133772	0.117717	0.225474	-0.887608	0.105553	0.324091	-0.284007	-0.179933	-0.803522	-3.28022	-3.26826	-0.693688	-0.372742	-0.551371	1.14876	-0.375668	-0.208542	0.0537401	-0.6772	0.0469538	0.103834	0.229604	-0.647106	-0.945748	-0.739753	-0.525156	-0.619312	1.86604	1.68035	-1.23122	-0.760901	-0.415071	-0.911078	0.0505931	-0.181062	1.10777	0.498884
CNAG_03902	-0.224571	0.89939	-0.0031426	0.386625	-0.0257386	-0.0810819	0.345925	0.621241	0.153574	0.093414	-0.198797	0.155763	-0.00491085	0.0635299	0.213989	-0.225361	-0.151313	0.287435	-0.169076	-0.146697	-0.122919	0.0665706	-0.680996	-0.284066	0.57256	0.263239	0.187831	0.638027	-0.0186985	0.3007	0.249366	0.270378	0.100269	0.479167	-0.0270983	0.161967	0.110271	0.434483	0.304302	-0.402399	0.425963	-0.0543737	0.485933	0.357167	-0.4399	0.461563	-0.195181	-0.00102242	0.361061
CNAG_03914	-0.00314877	0.355544	0.021995	0.151133	0.985641	0.0917267	0.795951	0.45036	0.168512	0.909356	0.123719	0.391564	0.273368	0.0769164	-0.399988	-0.0396205	0.00467745	0.354105	-0.125224	0.227752	-0.065202	0.314104	0.216642	-0.122594	0.220585	-0.01654	0.20275	0.472914	-0.0293519	0.279434	0.35376	0.310616	0.291722	0.359129	0.0643792	-0.0284769	0.0440552	0.162517	0.281585	-0.0781235	0.471047	0.0581127	0.324728	0.12612	-0.243237	0.39057	-0.0663676	0.150696	0.15151
CNAG_03998	-0.0316265	-0.429202	0.0809761	-0.778363	0.0235919	-0.0292047	-0.186968	-0.399068	0.503909	-0.146388	-0.0368624	-0.0119309	-0.0297068	-0.0283693	-0.232224	-0.0210213	0.0592358	-0.0432743	0.0583896	-0.224744	0.438379	-0.249507	0.223741	0.0205042	-0.44153	-0.0771994	-0.189979	-0.479406	0.0343588	-0.0542904	0.145718	-0.00556283	-0.207515	-0.193015	0.0161254	0.191157	0.0429261	-0.0399451	-0.116714	0.104303	0.601592	0.0214361	-0.16078	-0.166575	-0.193627	-0.14642	-0.0909133	-0.00488071	-0.211167
CNAG_04012	0.104903	-0.165766	0.100232	-0.274693	-0.3046	-0.00523768	-0.176392	-0.271885	0.278614	0.032732	-0.126333	-0.612635	-0.157251	-0.155213	0.0431631	-0.0808266	-0.0540232	-0.42688	0.0939331	-0.0401349	0.0465003	-0.287009	-0.0918071	-0.571175	-0.171471	0.00587688	-0.18734	-0.324503	-0.0617265	-0.107493	0.099828	-0.0620064	0.079011	-0.307961	0.107799	0.0917636	-0.136447	-0.239818	-0.0136759	-0.222487	-0.29623	0.106123	-0.137444	-0.292317	0.152704	-0.416918	-0.13103	-0.140745	-0.206887
CNAG_04023	0.138341	-0.265562	0.0151999	-0.287276	-0.350432	-0.0360254	-0.38692	-0.420678	-0.148977	-0.194238	-0.502221	-0.487523	-0.178847	-0.190157	0.0194896	0.00255601	-0.0395842	-0.402876	0.112824	0.0524923	0.336501	-0.238078	-0.481498	-0.32803	-0.292381	-0.0469525	-0.387694	-0.513031	0.0546962	-0.211063	0.079832	-0.158334	-0.221824	-0.223035	0.121907	0.150909	-0.132119	-0.553727	-0.0174275	-0.961875	-0.528147	-0.0265224	-0.205245	-0.240939	0.0155223	-0.304276	-0.118179	-0.176339	-0.331826
CNAG_04036	0.0970242	-0.089602	-0.133443	0.1407	-0.65994	0.130289	-0.564995	-0.157442	0.549922	-0.339276	-0.282456	-0.110518	-0.14275	-0.353564	-0.221682	0.322607	-0.0747582	0.0499561	0.0194108	0.0600101	0.482926	-0.305361	-0.711952	-0.426569	-0.403999	-0.0582045	-0.293087	-0.0921986	-0.0094513	-0.221212	-0.364241	-0.169244	-0.249726	-0.297853	0.20497	0.0713391	-0.0783413	-0.496328	0.0517111	-0.328786	-0.0674671	-0.397979	-0.276019	-0.244173	-0.44834	-0.509681	0.00165341	-0.0543843	-0.386379
CNAG_04090	0.0992682	-0.565878	-0.172599	-0.401214	-0.31054	-0.243519	-0.933001	-0.771832	0.840368	-0.0335189	-0.425158	-0.963991	-0.310902	-0.562592	0.221362	-0.12225	-0.169906	-1.09406	0.162355	-0.0811274	0.410469	0.125974	-0.0687152	-0.626649	-0.409764	-0.0425938	-0.587879	-0.871916	0.175047	-0.536839	-0.119228	-0.411798	-0.435366	-0.526354	0.174717	0.188327	-0.232798	-0.810913	-0.167829	-0.429845	-0.173239	-0.00587612	-0.386746	-0.365579	-0.0431471	-0.571252	-0.345157	-0.300536	-0.562904
CNAG_04093	-0.233281	1.18714	-0.108057	0.501268	1.04262	0.325534	1.12493	1.29797	0.759929	0.202908	0.275198	0.46988	0.35454	0.334776	0.0324121	0.0179185	0.291642	0.725268	-0.0669825	0.707345	-0.4218	0.320746	-0.839053	-0.400005	1.03937	0.260072	0.582735	1.18506	0.151777	0.741866	0.353629	0.399967	0.765722	0.831991	-0.12882	0.0602971	0.259757	1.10348	0.5008	0.300682	0.533972	0.173245	0.970063	0.440027	-0.124743	0.832105	-0.183308	0.315778	0.673642
CNAG_04130	-0.0707475	0.798674	0.112836	0.249805	-0.00434819	0.435902	0.173923	0.623351	0.340883	-0.328081	-0.0178652	0.158304	0.131571	0.281679	0.135416	0.188054	0.258998	0.394848	-0.173599	0.290285	0.21449	0.468642	-0.0465902	0.10711	0.487735	0.423412	0.347353	0.679379	0.128078	0.271477	0.118093	0.456917	-0.0420667	0.555901	0.256499	0.214119	0.116331	0.368524	0.313771	-0.386249	0.400043	-0.140939	0.335523	0.323103	-0.193372	0.421303	0.0709092	0.203401	0.134881
CNAG_04176	-0.0935082	-0.239193	-0.217928	-0.0432461	0.0123143	-0.115861	-0.232457	-0.227521	0.0531425	0.310429	-0.241352	-0.0919604	0.0440243	-0.238381	0.19788	-0.0345468	-0.195852	-0.275028	0.0656155	-0.194219	0.0484339	0.202569	-0.0199013	-0.632296	-0.201689	-0.184254	-0.210104	-0.250882	-0.143294	-0.330802	-0.00887553	-0.212372	-0.294682	-0.0975088	-0.119107	-0.0100098	-0.286988	-0.45277	-0.125448	0.175053	0.246369	-0.0547487	-0.276939	-0.245838	-0.276272	-0.26279	-0.127857	-0.0749126	-0.250083
CNAG_04184	-0.109947	0.226171	0.00667765	0.332141	0.42255	0.137854	0.585968	0.516895	0.0657292	0.0828976	0.294353	0.263931	0.138297	0.169696	-0.0611779	-0.0282504	0.299194	0.613757	0.00229142	0.105117	-0.194449	0.0163571	-0.17608	-0.241855	0.232607	0.207856	0.40893	0.627099	-0.165342	0.132629	0.134572	0.312953	0.0917057	0.293323	-0.0585762	-0.135422	0.415801	0.399561	0.165343	0.0306405	0.24116	0.0901922	0.249991	0.243249	-0.119356	0.207013	-0.0259698	0.099461	0.185344
CNAG_04226	0.0162163	-0.12516	0.0194475	0.0556232	0.190114	-0.0466508	0.026345	-0.0660401	0.344545	0.45023	-0.283873	-0.169693	-0.00920882	-0.00662597	-0.0139629	-0.152134	0.0489174	-0.113803	0.0196177	0.0479885	0.104038	0.092722	-0.328823	0.1995	-0.0598746	0.0817898	-0.0189204	-0.064422	-0.0237443	0.0989092	-0.00677104	0.115937	-0.109445	-0.0521333	0.133234	0.105229	-0.0286982	-0.0139572	0.0140307	0.160854	0.172324	-0.0148716	-0.000251322	0.0529719	-0.143499	0.0723142	0.0213095	0.0289788	0.0364807
CNAG_04263	-0.00482006	0.317237	-0.00791149	0.0253874	-0.0174382	0.161954	-0.0808452	0.147534	0.282995	-0.326216	0.125079	0.0995187	-0.00348832	0.0780168	-0.0977117	0.334115	-0.0150968	0.182504	-0.0956778	-0.0367631	-0.00152404	0.0592415	0.37612	-0.300358	-0.0544096	-0.027984	0.0836469	0.254765	-0.0531301	0.180436	-0.0345609	0.1412	-0.00424373	0.192809	0.114627	0.091489	-0.0792772	-0.0622018	0.0272135	0.333647	-0.162079	0.0171316	0.0662115	0.204541	-0.1013	0.239079	-0.00191852	0.0747894	-0.056005
CNAG_04268	0.10332	-0.565297	0.0322718	-0.00606747	0.545654	0.0278901	-0.0648185	-0.0460817	0.61197	0.245515	0.0388842	-0.316605	0.0945656	-0.144177	-0.0228885	-0.0977953	-0.111829	-0.163688	0.106457	-0.0372076	0.194423	-0.0861621	-0.166385	-0.00912378	-0.314297	-0.0158096	-0.102078	-0.292492	0.0456267	-0.0974714	0.0996404	-0.00939214	0.120101	-0.186484	0.195634	-0.000816789	-0.0744666	-0.0489326	-0.0283603	-0.186794	0.598568	0.224017	-0.101442	-0.061564	0.195032	0.0135386	-0.0941934	-0.07031	-0.202187
CNAG_04345	-1.0622	0.83669	-0.469726	0.415918	1.1035	0.0249381	0.956093	1.17616	1.09593	-0.445766	-0.164655	0.244836	0.022538	0.078491	0.245873	0.0300023	-0.530565	0.694557	-0.247376	0.528455	-0.410535	0.327851	0.709562	-0.419699	0.431448	0.117156	0.390021	1.19259	0.0566405	0.552446	0.183534	0.206488	1.15883	0.9741	-0.230467	-0.00220441	-0.149332	1.76632	0.109253	1.02371	1.39964	-0.294546	0.584739	0.433319	-0.295676	0.698646	-0.367703	0.305814	0.27591
CNAG_04352	0.0904188	-0.242333	0.0345577	-0.0932047	0.0223876	0.015641	0.109467	0.0762685	-0.352976	-0.266797	0.0286968	0.0466156	-0.00288949	0.133463	0.261517	0.178133	0.0401751	0.0760419	0.033824	-0.12771	0.0759243	-0.0527216	0.315627	-0.206905	-0.443675	-0.023157	-0.0187631	-0.0844043	-0.034796	-0.0313786	0.076195	0.0149968	0.0648618	-0.084661	0.0414392	-0.0821593	-0.287192	-0.224132	-0.0487697	0.215863	0.0158664	0.105089	-0.048829	0.00712205	-0.0525607	-0.0323071	0.0654743	-0.043778	-0.105785
CNAG_04353	0.0982982	-0.781034	-0.0666782	-0.369658	-0.385674	-0.20886	-0.772445	-0.87697	0.7183	0.726618	-0.460055	-0.641431	-0.155501	-0.496718	0.190413	-0.0633307	-0.0695704	-0.890047	0.150744	-0.181941	0.42634	-0.068636	-0.155213	-0.395802	-0.54551	0.0472268	-0.565822	-0.91053	0.206906	-0.446896	0.0879289	-0.408261	-0.985642	-0.574986	0.048307	0.154536	-0.183178	-0.796527	0.0115267	-0.874084	0.134867	0.0641415	-0.372627	-0.390458	0.116252	-0.514918	-0.161292	-0.390114	-0.488292
CNAG_04398	-0.149051	-0.219918	-0.15329	-0.0573643	0.417644	0.193064	0.0718414	-0.057915	-0.0980099	-0.305635	-0.0423428	0.171848	-0.000239897	-0.0943407	0.359922	-0.06378	0.0164583	0.0211085	-0.106616	-0.12175	-0.0484689	-0.75296	0.0300749	-0.302937	-0.252281	-0.193378	0.106974	-0.0333213	-0.134137	-0.19326	-0.0305293	-0.0893244	0.0840364	0.0676473	-0.0269085	-0.126427	-0.265524	-0.115556	-0.144753	0.0894974	0.242176	-0.145337	-0.103885	-0.0716245	-0.0922864	0.0355748	-0.109895	0.309591	-0.107639
CNAG_04457	0.318126	-0.0191635	-0.0111312	-0.0786669	0.810744	-0.0520153	-0.524956	-0.440716	0.157442	1.6221	0.72661	0.916749	0.243396	-0.0732642	-0.596023	0.00368864	0.158423	-0.176057	-0.253107	0.512347	-0.351917	-0.0794867	-1.57645	0.991745	0.496226	0.054267	-0.516713	-0.677861	-0.231984	0.301493	-0.091756	-0.0121691	-0.687426	-0.153409	-0.245074	0.202151	-0.234563	-0.40512	-0.573048	0.456315	1.92593	-0.542927	-0.434024	-0.487113	0.363426	-0.227781	0.267402	-0.322126	-0.0820739
CNAG_04518	-0.126372	0.269145	0.0526927	0.0890654	0.275954	0.186107	0.195552	0.187135	-0.47735	0.0325333	0.172352	0.219246	0.302794	0.27689	0.220299	0.08003	0.19962	0.184864	-0.0836857	0.136158	-0.0164678	0.364115	0.242622	-0.20603	0.0571769	0.161409	0.234045	0.190323	0.0140677	0.186686	0.295299	0.264721	-0.103055	0.245499	0.10658	0.110313	0.0731229	0.0833421	0.206824	0.0188698	0.50974	-0.0574791	0.126672	0.241208	-0.0293427	0.30082	-0.0900024	0.157322	0.0976382
CNAG_04583	-0.173258	0.220244	-0.0309552	0.204218	0.102198	0.14124	0.121689	0.167147	0.205244	-0.555129	-0.0307569	-0.114588	0.115626	0.0776059	0.0379431	-0.11615	0.0818549	0.214024	0.00782058	-0.106872	-0.0509132	-0.0974346	-0.056143	-0.410647	-0.0906023	0.0361524	0.151402	0.222054	-0.114584	-0.0936924	0.03981	0.051447	-0.0556557	0.13383	0.09596	0.0136562	-0.116725	0.0202571	0.0161392	-0.119008	-0.0794166	-0.0213036	0.0434605	0.0117801	-0.216898	0.0548741	-0.00342683	0.0284012	-0.044487
CNAG_04586	-0.0525465	-0.287783	-0.16823	-0.142451	0.0252195	0.0794754	-0.16707	-0.181857	-0.14652	-0.121417	-0.12258	-0.138376	0.0590707	-0.180246	0.182315	0.0794775	0.0751553	-0.190969	-0.0303254	-0.11449	0.236518	0.152844	-0.319454	-0.432247	-0.246111	-0.0619625	-0.1747	-0.187847	-0.0839215	-0.288796	0.104655	-0.0743051	-0.130251	-0.0938662	0.201433	0.0176024	-0.082692	-0.255715	0.0508315	-0.607506	-0.0734656	0.206045	-0.0767957	-0.195964	-0.226337	-0.099739	-0.118086	-0.237411	-0.219324
CNAG_04588	-0.133832	0.942312	0.0497208	0.22246	0.474369	0.056857	0.415271	0.482752	-0.222882	0.124014	0.126759	0.297143	0.118407	0.134539	-0.0197249	0.198328	0.042514	0.44432	-0.137972	-0.0834138	0.0221847	0.157967	-0.00377615	-0.167795	0.446012	0.19457	0.296933	0.593465	-0.0808809	0.100733	0.115526	0.339419	0.208898	0.440653	-0.0805837	0.0691298	-0.11311	0.449762	0.0704635	0.14964	0.141805	-0.0125004	0.354795	0.221651	-0.389212	0.24826	-0.000146781	0.0440906	0.228873
CNAG_04594	0.061248	-0.372586	-0.0360696	-0.273958	-0.626552	0.299483	-0.234865	-0.451656	0.11679	-0.170913	0.103116	-0.250768	0.502012	-0.045337	0.138073	0.0321768	0.247863	-0.325974	-0.00266444	0.0289248	0.60942	0.282534	-0.0972442	-0.389737	-0.591385	0.0152466	-0.0961016	-0.193608	0.0803417	-0.051976	-0.285664	0.105415	-0.377656	-0.0303623	0.362221	0.264528	0.172564	-0.173145	0.116905	-0.158263	0.17616	0.0874761	-0.0967697	0.0450935	-0.176501	0.207952	0.0332632	0.0436629	-0.404551
CNAG_04600	-0.182757	0.2162	0.121084	0.407187	0.29171	0.290694	0.400498	0.510836	0.96216	-0.162749	0.132416	0.347416	0.43326	0.252888	-0.333726	-0.078268	-0.0605754	0.463247	-0.0584624	0.564581	-0.0591478	-0.0598473	-0.0539307	-0.269188	-0.194602	0.0916695	0.247751	0.624541	-0.0860308	0.19784	0.0867806	0.137961	0.0786366	0.242953	-0.0384363	0.106022	0.0385982	0.504087	0.0674311	0.138496	0.388771	0.133751	0.139246	0.294809	-0.182285	0.336372	0.137836	0.170374	0.241789
CNAG_04630	0.0678639	-0.632233	-0.247012	-0.432223	-0.451197	-0.287637	-0.646228	-0.758961	0.46348	-0.808124	-0.620821	-0.744996	-0.642596	-0.41099	0.140802	0.138984	-0.204328	-0.745539	0.0733594	-0.174763	0.423109	-0.324601	0.46812	-0.640271	-0.638285	-0.322226	-0.596347	-0.768982	0.0565106	-0.69449	-0.00752409	-0.621806	-0.638028	-0.464697	0.0642534	0.159305	-0.342714	-0.862999	-0.256366	-0.761485	-0.630383	-0.135052	-0.508822	-0.473211	-0.222567	-0.5613	-0.211991	-0.253733	-0.741078
CNAG_04637	0.189491	-0.184552	0.0144506	0.0626959	-0.783162	-0.258425	-0.55353	-0.384737	0.394903	-0.178017	-0.269123	-0.611718	-0.379238	-0.295452	-0.0992504	-0.278761	-0.151697	-0.555921	0.12389	0.0899961	0.260975	-0.0448718	0.316772	0.636644	0.0226189	-0.0948519	-0.347257	-0.381064	0.268186	0.0259856	0.0450515	-0.273601	-0.0121971	-0.226059	0.0815393	0.146854	0.146545	-0.0324618	0.0564849	0.377438	-0.258045	-0.186066	-0.0654962	-0.0396403	0.209271	-0.0473943	-0.0455746	-0.185778	0.0334864
CNAG_04774	-0.352464	-0.0557897	-0.156587	0.228292	0.743505	-0.0687099	0.305003	0.188276	0.366613	-0.0575271	-0.22014	-0.105557	0.0638638	-0.145016	0.0523291	-0.193941	-0.0760636	0.13244	-0.0511582	0.0143175	-0.256844	-0.140016	0.406452	-0.46225	-0.246962	-0.116044	0.232792	0.117163	-0.247643	-0.165375	0.226668	-0.0839025	-0.258301	0.0475518	-0.124725	-0.103535	-0.247657	-0.0470793	0.0159121	0.0178235	0.345297	-0.0409061	0.0229463	-0.0808271	-0.1217	-0.0779151	-0.116525	0.288968	0.0104605
CNAG_04798	0.0420829	-0.339124	-0.138189	-0.0286435	-0.13846	-0.0160866	-0.225923	-0.062741	0.00231511	-0.54868	-0.320708	-0.387874	-0.274161	-0.234414	0.407044	-0.03973	-0.044311	-0.316717	0.12351	-0.145453	0.134714	-0.0874561	-0.173702	-0.251169	-0.180496	-0.142739	-0.0949018	-0.0670226	0.0447534	-0.175609	-0.0479447	-0.201684	-0.145726	-0.152385	0.0148177	0.12004	-0.0885221	-0.194124	-0.00299944	-0.195576	0.136104	-0.0601195	-0.0868692	-0.110126	0.00603229	-0.0975368	0.0604169	0.0283942	-0.226439
CNAG_04804	0.129439	-0.342638	0.0260954	-0.433841	0.343075	-0.129001	-0.108097	-0.317248	0.858936	-0.469768	-0.106447	-0.390031	-0.040863	-0.375347	0.0163293	-0.100431	-0.347702	-0.261896	0.0955201	-0.139779	0.614181	-0.209034	0.641969	-0.398738	-0.36303	-0.0341139	-0.366568	-0.205546	0.256013	-0.147839	0.0994357	-0.154743	-0.100626	-0.151892	0.181278	0.391738	0.135944	0.28584	0.0588359	-0.472378	0.432059	0.477811	-0.11893	-0.11096	0.134427	-0.16879	0.0493644	0.131608	-0.246207
CNAG_04807	0.293408	0.545078	0.303251	0.684026	0.450555	0.379923	0.100567	0.394969	-0.307572	0.764398	0.354381	0.0922575	0.575382	0.225863	0.0761959	-0.0978802	0.465352	0.0470225	-0.203837	-0.0887486	0.40527	1.39283	-0.375378	0.303535	0.41874	0.605276	0.0704756	-0.203531	0.273627	0.427817	0.664381	0.791288	-0.535016	0.382605	0.535111	0.188142	0.319248	-0.122444	0.538761	0.183399	0.992008	0.424337	0.353575	0.302662	-0.0255474	0.520365	0.0998697	-0.0940055	0.199468
CNAG_04836	-0.276174	0.161623	0.0204628	0.226763	0.135185	0.199857	0.363635	0.443798	0.056297	-0.263738	0.164311	0.511876	0.386175	0.271015	0.0368627	0.0873546	0.144015	0.514532	-0.18762	-0.466605	-0.268276	-0.0621085	-0.846652	-0.43469	0.0455121	-0.0751534	0.363989	0.566888	-0.241071	0.109361	0.0167484	0.148826	0.202544	0.327559	-0.275905	-0.0546821	-0.2076	0.301574	0.106387	-0.709518	0.132714	-0.138543	0.22893	0.148996	-0.159392	0.0408512	0.0769445	0.191669	0.156741
CNAG_04837	-1.04519	3.61466	-0.0473318	1.93893	2.37726	0.493795	1.73112	2.53562	1.39052	1.57144	1.31214	1.13817	1.09859	0.906746	-0.0811193	0.629784	0.721236	1.66736	-0.812093	1.87058	-0.278323	1.42942	1.17631	0.936813	3.11697	1.92114	1.80562	2.81607	0.342178	2.42884	1.396	1.99841	1.50378	3.04199	1.10539	-0.0553204	1.53228	1.26602	2.04415	0.496138	2.49818	0.434419	2.11632	2.38997	-0.869495	2.49889	-1.23257	-1.20396	1.38535
CNAG_04841	-0.00991765	0.0454224	0.0168101	0.109778	0.248854	0.0130519	0.0407935	-0.0260047	0.0123778	-0.226008	-0.0933733	-0.22285	0.0727276	0.01155	-0.150716	-0.307439	0.0743822	0.0708012	-0.0878939	-0.272791	0.0773657	-0.348362	-0.157163	-0.540198	-0.278327	-0.0389038	0.0538475	0.118309	-0.046938	-0.158265	-0.00885206	-0.0838408	-0.241217	0.0261356	-0.0433903	0.0465937	-0.190824	-0.0805789	-0.114848	-0.0183193	-0.0640492	0.321047	-0.0288362	-0.0748735	-0.245758	-0.0504469	-0.102196	0.00904967	-0.153372
CNAG_04864	-0.106439	0.00712088	-0.190777	0.0396323	0.379749	0.0816832	-0.0626365	-0.10121	-0.227831	-0.675181	-0.36182	-0.153152	-0.0151159	-0.0389867	0.282361	-0.326207	-0.00472808	0.121364	0.00426228	-0.704522	0.0683353	-0.25518	-0.55511	-0.292569	-0.364115	-0.163462	0.143587	0.0459923	-0.303591	-0.282461	0.00411122	-0.0791673	-0.100076	-0.00316055	-0.0383644	-0.00289257	-0.269743	-0.168301	-0.192407	-0.631897	0.50967	-0.049889	-0.235866	0.0232329	-0.40093	-0.0756597	0.158865	0.265597	0.053928
CNAG_04878	0.0625692	-0.287495	-0.0658657	-0.389323	-0.161376	0.0355531	-0.134204	-0.186393	-0.0919138	0.40473	0.283468	0.207402	0.235932	0.0953454	0.0325658	-0.170816	-0.0376695	0.225618	-0.0565551	-0.295215	0.228086	-0.817031	-0.406768	0.109897	-0.553363	-0.164914	-0.167719	-0.357595	0.0488371	0.0182222	-0.00758274	0.00926402	-0.355765	-0.0471597	-0.0286323	0.132373	-0.0522235	-0.348058	-0.0709203	0.603547	-0.346408	0.207576	-0.174657	-0.101193	-0.200483	-0.127449	-0.0134143	0.0539383	-0.236313
CNAG_04895	-0.148162	0.0827851	-0.0984483	0.170434	0.435292	0.0441765	0.0279941	0.0749853	-0.0199879	-0.0837946	-0.312529	-0.340614	0.0416542	-0.0946459	0.232585	0.0709169	0.0304187	0.0271052	0.0084865	-0.0091782	-0.0130335	0.198199	-0.0249447	-0.479317	0.044857	-0.114435	0.0817963	0.179836	-0.146356	-0.146023	0.123677	0.142408	0.0498761	0.138699	0.0848287	0.0788183	-0.159925	-0.0590995	-0.0440536	-0.438266	0.160951	0.0393012	0.109494	0.0288537	-0.125128	0.0328592	-0.0889598	0.110748	-0.0184094
CNAG_04908	-0.0863725	0.766411	0.0771088	0.673996	-0.00214242	0.239036	0.38953	0.788722	0.434112	0.4488	0.0701004	0.198836	0.28939	0.198685	0.319584	-0.0167955	0.415254	0.190103	-0.21397	-0.00756057	0.00744364	0.764844	-0.015473	0.0104993	0.764029	0.472151	0.252243	0.580096	0.090867	0.368733	0.276561	0.826384	0.469936	0.630239	0.46614	0.0498385	0.454016	0.356079	0.561488	0.142198	1.26226	0.331521	0.609271	0.540025	-0.162206	0.747703	-0.381318	0.049128	0.396961
CNAG_05010	-0.138179	1.19709	0.0595854	-1.15204	1.08891	-0.0212159	-0.507704	0.270466	4.81164	1.20385	0.55688	1.17586	1.70472	0.139262	0.253484	1.8366	0.0172763	-0.217103	-0.241431	-0.388986	0.624218	1.0853	1.21354	0.58504	0.342709	0.0717544	0.166778	-0.640363	0.440832	-0.480198	-1.50999	-0.865626	0.42057	0.514498	0.390208	-0.792471	-0.394113	0.251185	-0.533301	0.0746929	0.590547	-1.35118	-0.0468307	0.652731	0.0792624	-0.236817	-0.11724	0.351509	0.0108591
CNAG_05049	-0.0428376	0.430549	0.0152044	0.135813	0.259209	0.0938776	0.0202225	0.0910675	0.31431	0.503043	0.199309	0.201652	0.174962	0.156954	0.0154129	0.161936	0.0271656	0.269169	0.0552558	-0.0598696	0.0799282	-0.346378	0.207131	-0.519541	0.121081	0.1111	0.0447893	0.170314	0.0340055	0.12444	0.199985	0.17331	0.180743	0.155906	0.164449	0.136553	0.0734863	0.0628404	0.171217	0.0204862	-0.0204457	0.0969088	0.174374	0.0605631	-0.216633	0.141972	-0.0631577	-0.0452308	-0.0468607
CNAG_05093	0.0386805	0.464503	0.185745	-0.245608	0.0563982	-0.0951009	-0.125897	-0.0431316	1.03509	-0.230502	-0.020446	0.642599	0.842262	0.122486	0.275122	1.36597	-0.453324	0.653373	-0.0454092	-0.256178	1.53436	0.477386	-0.0903845	-0.212714	0.101954	-0.0415376	-0.189673	0.571308	0.109601	-0.402689	-0.154891	0.237859	0.0796187	0.493363	0.835508	0.149468	0.506598	0.431524	0.116321	-0.273121	-0.0691208	0.036733	0.219805	-0.0453516	0.131604	0.583035	0.209145	0.194315	-0.098763
CNAG_05112	-0.163791	-0.103704	-0.203391	0.0485929	0.246349	-0.197028	0.2471	0.0986874	0.832318	-0.273338	0.329673	0.144624	0.218067	0.101231	0.162741	-0.369874	-0.130979	0.254193	0.0518077	0.00757069	-0.482976	-0.161043	0.677249	-0.0815025	-0.361939	-0.147612	0.135353	-0.215651	-0.349894	-0.134367	0.131208	-0.0276214	-0.0393123	-0.0212789	-0.282042	-0.380382	-0.29326	0.0726781	-0.118024	0.735491	0.414239	0.159246	-0.106919	-0.168941	-0.365316	-0.235902	-0.163945	0.143536	-0.00520037
CNAG_05153	-0.176879	-0.557314	-0.0862743	-0.143341	-0.173181	0.2423	0.310013	0.353176	0.418181	0.0665545	0.347523	0.255265	0.399552	0.158222	0.424393	0.0793777	0.00469909	0.558949	-0.145409	1.04981	0.199388	-0.24912	0.412083	-0.879786	-0.59946	-0.0811065	0.0556872	0.147654	-0.166689	-0.0233648	-0.0613473	-0.0331959	0.145246	-0.0750794	-0.156823	-0.18359	-0.058607	0.279878	-0.2974	-0.254098	-0.75289	0.0498212	-0.227387	-0.0230296	-0.263219	-0.0244144	0.00504048	0.0123878	-0.26124
CNAG_05170	-0.232197	0.938267	0.0839702	-0.109158	0.738155	-0.117633	0.406679	0.494778	1.14393	0.834379	-0.107909	0.610091	0.0492165	0.204219	-0.350652	0.243122	-0.0469329	0.490255	-0.169843	0.235823	-0.315575	1.42034	1.20885	0.227344	0.597395	0.162607	0.181814	0.403489	-0.175407	0.113908	-0.0998062	0.27705	0.480107	0.242211	0.184684	-0.109829	-0.103112	0.0714441	0.0602555	-0.587635	-0.24361	0.0318661	0.420888	0.111825	-0.29337	0.0584893	-0.115761	-0.150526	-0.01132
CNAG_05176	-0.0716345	-0.14462	-0.141609	-0.104118	-0.307629	0.307273	0.344678	0.476987	0.0641793	0.242593	0.506938	0.249446	0.473778	0.20692	0.367509	-0.0342076	0.0507502	0.545966	-0.0731142	0.336031	0.00808982	0.611852	0.475237	-0.39861	-0.143117	-0.0419386	0.215736	0.400341	-0.100393	0.21013	-0.257674	0.135507	-0.212872	0.118003	-0.187928	-0.2402	-0.000339435	0.293888	-0.119481	-0.0746383	-0.315877	0.158866	-0.00855732	0.0756575	-0.0761403	0.0803687	0.080133	0.00121781	0.00447554
CNAG_05222	-0.111186	0.428679	-0.017677	-0.181615	-0.087582	0.129787	0.0258197	0.301497	-0.13259	0.12057	-0.154585	0.0410607	0.0518403	0.0607413	0.209009	0.0785401	0.0248344	0.115009	-0.0566555	-0.0354248	0.0232452	0.210487	0.396127	-0.175637	0.176562	0.160212	0.00946107	0.324797	0.0284008	-0.0920309	-0.0690698	0.157788	0.0723153	0.238299	-0.0549218	0.232148	-0.150646	0.185466	0.0653787	0.166106	-0.384166	-0.078965	0.149542	-0.0378904	-0.192477	-0.0211642	0.162091	0.0628977	-0.100886
CNAG_05255	0.130645	-0.233183	-0.168388	-0.0349939	-0.0597259	0.0215405	-0.821654	-0.129435	0.446601	-0.526458	-0.158595	-0.123316	-0.0334162	-0.0408763	0.234948	-0.343673	-0.0888924	-0.0606224	0.0902832	-0.0356961	0.0695645	0.0929142	-0.19309	-0.414815	-0.311197	-0.0829343	-0.162917	-0.173981	-0.0987585	-0.320687	-0.102238	-0.125274	-0.0255279	-0.221195	-0.031088	0.00881295	-0.206959	-0.318289	-0.0860818	-0.742084	0.231378	0.0184995	-0.155709	-0.233568	-0.147211	-0.304393	-0.0559086	0.021857	-0.217949
CNAG_05311	-0.221399	0.168166	0.0264293	0.0834181	-0.0375535	0.0532771	0.104165	0.112378	0.104411	-0.334522	0.00273754	0.0945729	0.206273	0.214316	-0.13545	-0.00644682	0.0750362	0.316571	-0.0276461	-0.237957	-0.0353575	-0.0464561	-0.140187	-0.631889	-0.0810215	0.109165	0.14005	0.287973	-0.165725	-0.155659	0.0131846	0.0466455	-0.192149	0.155973	-0.0158113	-0.0655039	-0.138505	0.0162095	0.00900413	-0.481411	-0.0112438	-0.172401	0.0652102	0.0434305	-0.203805	0.0957216	0.0250451	0.0225759	-0.00487432
CNAG_05375	0.019721	0.0562577	-0.0625105	0.10742	0.0961323	-0.0143409	0.105964	0.24613	0.00892172	-0.658521	-0.551005	-0.352133	-0.320558	-0.297082	0.476003	-0.221648	-0.0337348	-0.223518	0.101002	-0.0709859	-0.00983511	0.355011	-0.895776	-0.489722	0.100419	-0.0320094	-0.0289031	0.130481	-0.152486	-0.178097	0.16896	-0.0486072	-0.124428	0.0941638	-0.0683912	0.0297744	-0.182146	0.030348	-0.0260439	-0.73507	0.107299	0.0713992	0.0192893	-0.0758393	-0.202826	-0.0255483	-0.0236036	0.0988832	-0.0793883
CNAG_05380	-0.246902	0.215541	0.00414088	0.01343	0.250436	0.114482	0.182044	0.252669	0.489237	-0.130686	0.112919	0.0219848	0.113325	0.0678034	0.0838821	0.0891513	0.0111858	0.263428	-0.0179703	-0.0951599	0.102851	-0.314305	0.067327	-0.281497	0.10461	0.112887	-0.0325811	0.243906	-0.03651	-0.0900142	0.103688	0.0957871	0.263882	0.156526	0.070452	0.138014	0.134711	0.316064	0.0643241	0.0696491	-0.0163643	0.00174827	0.141026	0.0301718	0.0957155	0.0249293	0.0153025	0.0655842	-0.00689248
CNAG_05392	-0.219602	0.788763	0.0297687	0.452781	-0.188873	0.762969	0.508875	0.625264	0.132986	0.515787	0.273402	0.706631	0.256112	0.299533	0.298605	0.263895	0.459495	0.473542	-0.136762	-0.163385	0.11178	-0.309324	-0.836396	0.226916	0.659377	0.116859	0.64761	0.874089	0.14659	0.414655	0.275307	0.529498	0.36121	0.640083	0.211549	-0.149947	0.316669	0.561222	0.376439	0.0694721	0.517499	0.173951	0.449111	0.545014	-0.0614545	0.709036	0.0253801	0.269548	0.417871
CNAG_05420	-0.173688	0.840269	0.0679296	0.612279	0.447115	0.495967	0.627722	0.86521	0.0997897	0.254944	0.353947	0.406954	0.545166	0.488894	0.551945	0.12246	0.29371	0.603356	-0.183489	0.0934493	0.0226198	0.138508	-0.208429	-0.438488	0.611193	0.447831	0.436654	0.876407	0.0832362	0.446679	0.166479	0.63419	0.298752	0.796972	0.248787	0.0908862	0.17513	0.618481	0.360774	-0.42571	0.734139	0.120741	0.407748	0.504184	-0.0440392	0.67697	0.0134592	0.266691	0.364473
CNAG_05431	-0.204945	0.225543	-0.0491585	0.237518	0.374514	0.284363	0.236723	0.322375	-0.372705	0.0674652	-0.0709482	0.0842248	0.131874	0.11955	0.296608	0.082969	0.364742	0.272165	-0.0905094	0.0514976	-0.0655679	0.551805	-0.175955	-0.288327	0.185806	0.264291	0.328595	0.218684	-0.0244498	0.279794	0.225008	0.305813	0.132757	0.447907	0.167199	0.00755814	0.0121499	-0.0559205	0.186779	-0.536866	0.575457	-0.174872	0.159098	0.269982	-0.0737876	0.44307	-0.0409524	0.287614	0.0664158
CNAG_05436	0.268063	0.162403	0.192096	-0.0379188	-0.386798	0.207493	-0.389392	-0.252114	0.808236	0.556505	0.55233	0.429293	-0.0181371	-0.0206846	-0.51996	0.297126	-0.0247885	-0.118979	-0.0520573	0.203478	0.180897	0.396634	0.0694613	0.159463	0.094176	-0.104528	0.0229669	-0.330401	-0.0152393	0.259735	-0.367067	-0.232923	-0.118978	-0.071567	0.0726843	0.22671	0.0555468	-0.177528	0.102679	-0.0296872	-0.216811	-0.0763525	-0.0273285	0.166252	0.287759	-0.00120425	0.298026	0.0389751	0.13527
CNAG_05538	-0.0959482	0.702444	0.00935572	0.238042	0.342289	0.0520101	0.348163	0.414417	-0.135647	-0.181008	0.0881248	0.316773	0.133779	0.159059	-0.0473947	0.0704437	-0.0679611	0.490609	-0.0272039	-0.0646871	-0.187628	0.080962	0.117359	-0.497091	0.392599	0.136743	0.215962	0.45817	0.067628	0.0756139	0.000576149	0.226302	0.178903	0.228013	-0.00653741	-0.129157	-0.0228715	0.13887	-0.0227399	-0.191016	-0.538775	-0.0235503	0.067484	0.0685795	-0.216515	0.128837	0.0361029	0.130644	0.248241
CNAG_05642	-0.241304	0.242817	-0.0118301	0.131575	0.341411	0.151651	0.206097	0.198988	0.443318	-0.305771	-0.0151597	0.0218972	0.185189	0.159952	0.0368899	0.126539	0.152482	0.195554	0.0521982	-0.0471895	0.105937	0.32837	0.278549	-0.236996	0.0202214	0.110213	0.146431	0.300785	-0.0666498	0.0249656	0.179581	0.209234	-0.0757318	0.214476	0.17142	0.0947558	-0.00268945	-0.0532363	0.195689	-0.2107	0.480242	-0.0728836	0.198485	0.0925207	-0.152642	0.191456	-0.0157212	0.123122	0.0899659
CNAG_05785	-0.436631	1.75381	-0.288977	0.645061	1.37747	0.207382	1.23227	1.43793	1.24252	0.595786	-0.275111	0.281742	-0.0659974	-0.0271761	-0.474156	0.729702	0.0128348	0.642753	-0.0775557	0.1439	-0.275376	0.384221	-1.80709	0.157486	1.33414	0.17656	0.194106	1.43695	0.263447	0.870219	0.242609	0.252609	0.639053	1.03261	0.055931	0.334466	0.155732	1.55584	0.550683	-0.157104	0.905722	0.288871	1.18294	1.11665	-0.219276	1.09223	-0.338589	0.0567817	0.720107
CNAG_05861	0.104475	-0.0690104	-0.134519	0.0744915	0.155016	0.180913	-0.49845	-0.21052	-0.164224	0.39028	-0.0867195	-0.190858	0.0818293	-0.115001	-0.078856	0.0507269	0.0262191	-0.210161	-0.00387798	-0.113339	0.373854	0.0766008	-0.527934	-0.313704	-0.0738184	0.138236	-0.157475	-0.173331	0.00519119	-0.14893	0.0113825	-0.0335863	-0.238467	0.0789544	0.172637	0.227737	-0.0694823	-0.329654	0.0490239	-0.363186	0.588729	0.175624	-0.225497	-0.112911	-0.0273624	-0.241406	0.0171132	0.0774204	-0.25149
CNAG_06097	-0.289459	0.730033	0.0580885	-0.00607156	0.406402	0.138339	0.490867	0.581971	-0.424072	0.0148496	-0.0588152	0.197821	0.0584647	0.110512	0.0223905	0.206173	0.00521059	0.555028	-0.162145	-0.164618	-0.0549676	-0.290115	0.144973	-0.181665	0.464064	0.164358	0.265583	0.565945	-0.105839	0.248775	0.159991	0.358003	0.18502	0.432265	-0.00575752	0.0855702	-0.068172	0.2747	0.0345844	-0.0362627	0.0294011	0.0109722	0.349536	0.0594547	-0.244354	0.211472	-0.0668688	0.118534	0.14685
CNAG_06134	-0.0198132	-0.322708	0.0972309	-0.148543	0.0448048	-0.0294681	-0.349292	-0.461838	0.661482	-0.409798	-0.348322	-0.171833	-0.158797	-0.155526	0.0912926	-0.0644202	-0.106721	-0.2879	0.0293141	-0.130586	0.180573	0.110493	-0.153917	-0.279878	-0.511512	-0.267363	-0.133573	-0.43804	-0.113943	-0.213598	-0.0171227	-0.194155	-0.291718	-0.228039	-0.109812	0.280912	-0.46743	-0.472637	-0.297762	-0.436382	0.386606	-0.312878	-0.369454	-0.20803	-0.386033	-0.288088	0.0265299	0.138197	-0.309463
CNAG_06156	0.391449	-0.719729	-0.0791424	-0.114055	-0.279057	-0.40024	-1.07881	-1.19545	1.30592	-0.533646	-0.327461	-0.626421	-0.311185	-0.474912	-0.0514621	-0.139865	-0.329434	-1.26175	0.188558	-0.216843	0.187858	-0.125846	-0.182213	-0.865221	-0.689725	-0.388811	-0.894644	-1.12426	-0.115266	-0.711386	-0.0142401	-0.647176	-0.695147	-0.848704	-0.156522	0.134622	-0.531181	-1.0674	-0.279522	0.115105	-0.219487	-0.0923761	-0.741093	-0.813571	0.0863621	-0.931844	-0.476166	-0.341366	-0.758572
CNAG_06188	-0.348406	0.748622	0.0233048	0.366224	0.624785	0.0502509	0.702894	0.841092	0.329063	0.137067	0.263594	0.190849	0.21752	0.240835	0.11895	0.133698	0.0387371	0.620989	-0.183821	0.356391	-0.395723	-0.0195034	0.0880832	-0.375286	0.402526	0.210349	0.514971	0.579444	-0.122032	0.480772	0.377797	0.33866	0.495949	0.572569	0.0753398	0.263098	0.0553027	0.40257	0.247543	0.0258206	0.684149	0.0355846	0.465258	0.200789	-0.116606	0.43749	-0.0442215	0.204167	0.312191
CNAG_06223	-0.0559713	0.0541067	0.0477848	-0.0255749	-0.0177206	0.0345792	0.0288817	0.0954113	-0.0765353	-0.0410763	-0.175874	-0.00240523	0.177638	-0.0139117	0.123874	-0.0197268	-0.0229765	0.10868	0.012613	-0.0132699	0.101213	-0.0544062	-0.1513	-0.537266	-0.133442	0.0970503	-0.0507007	0.112289	-0.0390456	-0.0830732	0.0543769	0.0734073	-0.169692	0.0169507	0.0690775	0.0615573	-0.142309	-0.13879	0.0315018	-0.0883838	-0.176191	0.017438	-0.0296383	-0.0515565	-0.212411	-0.0411055	0.0471747	0.00287875	-0.232091
CNAG_06252	-0.303434	1.9191	0.0951415	0.184965	0.712746	0.00318197	0.463686	0.9849	-0.546393	0.170397	0.269625	0.66142	0.141342	0.297116	-0.207594	0.045815	-0.00337002	0.581655	-0.13505	-0.404209	-0.314169	0.099978	-0.0203724	0.107827	1.28123	0.500173	0.539264	1.30747	0.0549448	0.347234	-0.32071	0.344103	-0.113188	0.867604	-0.0933664	0.204566	-0.00909541	0.583651	-0.0509478	-0.570067	-1.09307	-0.184774	0.475581	0.629305	-0.367186	0.444837	0.139091	0.233511	0.733733
CNAG_06276	-0.210034	0.160771	0.0198539	0.0439914	0.24183	-0.000463996	-0.138331	0.0546079	0.364978	-0.418303	0.0513508	0.264529	0.221022	0.0914884	-0.0396441	-0.0632927	-0.119828	0.208814	-0.0882441	-0.223693	0.206157	-0.260216	-0.289676	-0.551887	-0.215035	-0.0122541	-0.0342568	0.175994	-0.0728671	-0.129831	0.0330118	0.0577725	-0.249555	0.18344	0.0197391	0.299867	-0.361114	-0.0932112	-0.0173934	-0.533395	0.479221	-0.124876	-0.0420204	0.0110351	-0.341609	-0.0518354	-0.0404207	0.0201051	-0.0545545
CNAG_06283	-0.0531988	0.344	0.0526215	0.0171621	-0.0384109	0.0165933	0.129999	0.157156	-0.102672	0.238737	-0.0395054	0.110454	0.0727166	0.0552214	-0.116386	0.111757	0.0445683	0.029475	-0.0309888	-0.0734035	-0.119673	-0.225417	-0.326637	-0.16985	0.346627	0.258268	0.170532	0.198684	0.0179507	0.194173	0.0173911	0.121549	0.00973658	0.205133	0.0858758	0.0113078	-0.00580746	0.142896	-0.000762826	0.234111	0.223713	-0.122844	0.0760736	0.190461	-0.0488386	0.242189	0.0716741	0.127532	0.119102
CNAG_06327	-0.383764	1.05109	0.0893594	0.0970452	0.633857	0.36276	0.498584	0.690883	0.148758	0.144481	0.148167	0.282334	0.228547	0.211378	0.322378	0.165922	0.266437	0.559192	-0.164544	0.31136	0.372679	0.280337	0.345285	-0.0484536	0.712619	0.390201	0.526859	0.881875	0.209261	0.361162	0.259617	0.564163	0.357124	0.825158	0.322063	0.238354	0.179601	0.338964	0.320497	-0.559391	0.771242	0.0835181	0.520546	0.457351	-0.360038	0.612809	-0.0062537	0.236597	0.352591
CNAG_06339	-0.0837302	0.177802	-0.0534582	0.186132	0.369622	-0.122324	0.110037	0.231723	0.600618	0.019702	-0.162785	0.0268748	-0.00271659	0.0408398	-0.0949967	-0.273392	-0.116486	-0.0978121	-0.0128033	-0.0339166	-0.168404	-0.0583216	0.0948754	0.0143882	-0.140328	-0.0221264	-0.0700516	0.10601	-0.110188	-0.128517	0.0435495	-0.103383	0.0642179	0.122567	-0.0900872	0.158246	-0.234136	0.0564983	0.00508724	0.113051	0.0903969	0.190439	-0.0670298	-0.0937914	-0.328769	-0.0517584	0.0145582	0.0400896	0.0495652
CNAG_06425	-0.25066	0.00381245	-0.162302	0.0809424	0.134243	0.190478	0.161527	0.152683	-0.00280571	-0.720094	0.123292	-0.237836	0.227444	0.0813022	0.213169	0.315728	0.203833	0.244499	-0.144269	-0.1335	-0.0689921	-0.0940478	0.139967	-0.642088	-0.0124702	0.0368947	0.328237	0.418774	-0.0483219	-0.0977454	0.011722	0.10582	0.056308	0.287953	0.148507	-0.146001	0.0976227	0.0306656	0.00731202	0.198933	0.106435	0.143461	0.133027	0.0792512	0.0350991	0.137173	-0.0611521	0.267732	-0.0455283
CNAG_06483	-0.103225	0.0343548	-0.0534783	0.164503	0.331022	-0.0517933	0.209294	0.0101143	-0.0552678	0.15451	0.106518	0.0984983	0.235999	0.131632	-0.167293	-0.159848	0.0186455	0.25819	0.0082321	0.0327753	-0.262568	0.112091	0.269067	-0.270527	-0.262472	-0.0630202	0.16302	0.124906	-0.217848	-0.0406595	0.161617	0.00720102	0.162006	0.112375	-0.0107714	-0.067205	-0.139972	-0.0181582	0.0230136	0.43198	0.282009	-0.0193968	0.0517574	0.0120274	-0.206938	0.0344442	-0.107991	0.101	-0.0402976
CNAG_06719	0.0365184	0.322869	-0.00715918	-0.0472767	0.108339	0.116049	0.0590369	0.24158	0.566346	-0.0181254	0.368073	0.3998	0.171349	0.266667	-0.344084	-0.1248	0.104879	0.510215	0.0288127	0.145567	-0.123196	0.14949	0.0590914	-0.118978	-0.1164	-0.0173068	-0.064922	0.151383	-0.184867	-0.0322811	-0.0694014	-0.00597569	-0.0689123	0.0652668	-0.1638	0.104472	-0.195413	-0.0133909	-0.250177	0.263328	-0.520969	0.162817	0.0841326	-0.231084	-0.395626	-0.128179	0.0420878	-0.0946316	-0.162476
CNAG_06751	0.0119236	0.169146	0.0289069	0.344516	-0.0627549	0.439957	0.540107	0.687865	-0.487941	-0.182015	0.248446	0.411283	0.363245	0.331063	0.399898	0.016475	0.274047	0.534097	-0.0469229	-0.09442	-0.14534	-0.444958	-0.586236	-0.111623	0.062287	-0.00102212	0.354303	0.794197	-0.0105707	0.303802	0.191414	0.125066	0.0244249	0.371921	0.00991769	-0.208161	0.0594851	0.288274	0.153632	-0.444948	0.0103959	0.0263006	0.319847	0.165679	-0.00987519	0.227598	0.0972061	0.132293	0.182744
CNAG_06762	-0.0879716	0.653256	0.247947	0.466256	0.452086	0.444976	0.623431	0.533469	-0.354087	1.23324	0.380863	0.60917	0.495032	0.447539	0.112698	-0.0295589	0.424097	0.669841	-0.333209	0.281416	0.0164674	-1.66942	-0.906771	0.340381	0.763278	0.241199	0.643666	0.582229	0.0583267	0.675443	0.112534	0.837336	0.568146	0.777135	0.291099	-0.0967858	0.297316	0.245583	0.255975	0.449423	1.23	-0.105894	0.459927	0.694473	-0.220831	0.887909	0.0752648	0.311409	0.61765
CNAG_06818	-0.251561	1.04534	0.155389	0.538256	-0.702284	-0.140441	0.586907	0.838351	0.00057528	0.136893	-0.0146408	0.231154	0.206131	0.182809	0.224067	-0.13646	-0.0679209	0.450814	-0.121945	0.00467779	-0.177119	-0.286545	0.395498	-0.181849	0.722319	0.180355	0.0931516	0.890149	0.0238877	0.333329	0.158382	0.357522	0.0868953	0.57905	0.116859	0.185794	0.359605	0.714203	0.355328	-0.642183	0.494576	0.167849	0.658339	0.152147	-0.0553066	0.524073	-0.149801	0.0050044	0.282313
CNAG_06871	0.0682863	-0.00558989	0.0419393	0.100908	0.179192	0.218832	0.238036	0.200339	1.87796	0.110565	-0.0656138	-0.038065	0.120656	0.0499273	0.24137	-0.105187	0.105464	-0.0166353	0.087161	-0.00401834	-0.06888	0.00987874	0.0445693	-0.317841	-0.122524	0.0982614	0.127984	0.120009	-0.0514376	0.071322	0.0597801	0.0857683	-0.01448	0.0638776	0.047436	0.20359	0.0116353	0.159501	0.112912	-0.606802	0.498794	0.126667	0.119691	0.0808583	0.0821849	0.0660248	0.00623309	0.223858	0.076538
CNAG_06921	-0.221925	0.580602	-0.130354	0.441535	0.430337	0.159696	0.139404	0.357859	-0.0455688	-0.248085	0.0574425	0.286287	0.220146	0.00118323	0.191681	-0.231281	0.0784647	0.290827	-0.0908812	0.00381894	-0.0210844	0.206826	0.308418	-0.341975	0.44681	0.0650112	0.156031	0.294177	-0.0996917	0.0466491	0.0843903	0.150743	0.196538	0.305045	0.0753884	0.0932328	-0.0897017	-0.0266566	0.149697	-0.113214	0.287617	-0.0284418	0.0394923	0.0887807	-0.453923	0.229752	-0.0100952	0.287068	0.170057
CNAG_07011	0.0710671	0.112697	0.0289771	-0.231609	-0.214916	-0.166119	-0.391591	-0.256429	-0.498535	1.062	0.0301994	-0.0710221	0.0522301	-0.207447	-0.288356	0.0864796	0.0271778	-0.440201	-0.0507702	0.0101271	-0.0166679	0.0945786	0.287945	-0.0448991	0.107908	0.162482	-0.304782	-0.38461	-0.0524274	0.0416213	-0.226296	-0.0509995	-0.0929427	-0.283434	-0.0162638	0.13669	-0.125664	-0.375469	-0.0704029	-0.158371	-0.159981	-0.0124288	-0.103586	-0.140093	-0.0671714	-0.239387	-0.00312625	-0.200821	-0.136769
CNAG_07443	0.592636	-0.254633	0.266093	0.153353	0.519366	-0.0165073	-0.150003	-0.0859836	1.30377	-0.0148515	-0.627778	-0.84041	-0.233964	-0.103149	-1.3966	-0.315514	0.149091	-0.188806	-0.023361	-0.240271	0.559493	-0.390501	-0.422149	0.92871	-0.0386039	0.200596	0.234343	-0.474926	0.209952	-0.0482124	0.0683674	0.159844	0.271496	-0.0906222	0.0864494	0.33681	0.0765233	0.75121	-0.0382015	0.332528	-0.017087	0.481456	-0.233852	0.211612	0.137514	-0.074574	0.378003	0.240533	-0.0116257
CNAG_07528	0.343178	-1.12795	-0.0726059	-0.48661	-0.415203	-0.249582	-1.03977	-0.873303	0.672697	0.101165	-0.0891656	-0.518664	-0.139395	-0.36621	-0.682591	-0.386509	-0.134311	-1.06542	-0.0453077	-0.294017	0.277303	0.334148	-0.383267	-0.279896	-1.04028	-0.312481	-1.04255	-1.25429	-0.0363414	-0.78602	-0.478865	-0.671234	-0.53735	-1.02915	-0.192717	0.106704	-0.235791	-0.742228	-0.758254	0.188407	-0.22925	-0.152255	-0.778889	-0.381222	0.0344059	-0.787065	0.154482	-0.295704	-0.640564
CNAG_07901	0.0846556	-0.0747612	0.000646311	-0.0720445	-0.0277584	-0.122748	-0.0667243	-0.202688	-0.00798911	-0.13035	-0.0402986	-0.0855115	0.0459292	-0.115666	-0.126351	-0.15535	-0.009952	-0.134312	0.0340586	0.0492367	0.0784143	0.23606	0.108944	-0.25609	-0.23083	-0.0337771	-0.159241	-0.243829	-0.0358929	-0.276135	-0.0481963	-0.0617303	-0.232409	-0.124212	0.0026878	0.115375	-0.242942	-0.410783	-0.0621663	0.0136295	0.159493	0.113124	-0.0872297	-0.21991	-0.236507	-0.282277	-0.115318	-0.0364373	-0.240968
CNAG_07922	-0.147101	0.347288	-0.0702034	-0.0489672	0.0395026	-0.0060181	-0.00443558	0.0987736	-0.147248	0.127577	0.204709	0.33087	0.041259	0.00922384	-0.12749	-0.0309246	-0.056453	0.228143	-0.185925	-0.10317	-0.0839217	-0.0479729	0.798046	0.0263667	0.113779	-0.000290334	0.0285015	0.182496	-0.0941521	-0.0871371	-0.107336	0.0590994	0.115126	0.0956512	-0.0932863	0.107682	-0.206455	-0.211927	-0.0963662	-0.149292	-0.193541	-0.210254	-0.010403	-0.158747	-0.265728	-0.151165	0.0119443	0.0348352	-0.0736451
CNAG_07940	0.233279	-1.25258	-0.493446	-0.600664	-1.04982	-0.749082	-1.67291	-1.60449	0.672818	-0.315044	-0.537457	-0.693222	-0.129116	-0.635635	0.00863882	-0.236614	-0.593974	-1.38195	0.0321795	-0.232113	0.652268	0.363537	-0.867357	-0.729692	-1.2238	-0.488623	-1.24714	-1.80244	0.304138	-0.635734	-0.136465	-0.973364	-0.651165	-1.40416	0.163858	0.157473	-0.244565	-1.65533	-0.233656	0.230817	-0.912426	-0.0505587	-1.16717	-1.07049	-0.606846	-1.26482	-0.323378	-0.83644	-1.03467
[truncated: 71 more columns]
