# Supplementary material for: Mapping the transcriptional regulatory network of a fungal pathogen by exploiting transcription factor perturbation
Source: mBio. 2025 Nov 28;17(1):e02797-25. doi: 10.1128/mbio.02797-25 (PMC12802168; doi:10.1128/mbio.02797-25)
Supplement: File S4 — GO annotations. [file mbio.02797-25-s0004.txt]

UniProtKB	CNAG_00156	CNAG_00156		GO:0097720	UniProtKB:J9VE33	IEA		P			gene_product	taxon:5207	20220406	UniProt
UniProtKB	CNAG_00156	CNAG_00156		GO:0045944	UniProtKB:J9VE33	IEA		P			gene_product	taxon:5207	20220406	UniProt
UniProtKB	CNAG_00156	CNAG_00156		GO:0140471	UniProtKB:J9VE33	IEA		P			gene_product	taxon:5207	20220406	UniProt
UniProtKB	CNAG_00156	CNAG_00156		GO:0060237	UniProtKB:J9VE33	IEA		P			gene_product	taxon:5207	20220406	UniProt
UniProtKB	CNAG_00156	CNAG_00156		GO:0001228	UniProtKB:J9VE33	IEA		F			gene_product	taxon:5207	20220406	UniProt
UniProtKB	CNAG_00156	CNAG_00156		GO:0046872	UniProtKB:J9VE33	IEA		F			gene_product	taxon:5207	20220406	UniProt
UniProtKB	CNAG_00156	CNAG_00156		GO:0000978	UniProtKB:J9VE33	IEA		F			gene_product	taxon:5207	20220406	UniProt
UniProtKB	CNAG_00156	CNAG_00156		GO:0000785	UniProtKB:J9VE33	IEA		C			gene_product	taxon:5207	20220406	UniProt
UniProtKB	CNAG_00156	CNAG_00156		GO:0005829	UniProtKB:J9VE33	IEA		C			gene_product	taxon:5207	20220406	UniProt
UniProtKB	CNAG_00156	CNAG_00156		GO:0005634	UniProtKB:J9VE33	IEA		C			gene_product	taxon:5207	20220406	UniProt
UniProtKB	CNAG_02775	CNAG_02775		GO:0097720	UniProtKB:J9VHN6	IEA		P			gene_product	taxon:5207	20220406	UniProt
UniProtKB	CNAG_02775	CNAG_02775		GO:0045944	UniProtKB:J9VHN6	IEA		P			gene_product	taxon:5207	20220406	UniProt
UniProtKB	CNAG_02775	CNAG_02775		GO:0140471	UniProtKB:J9VHN6	IEA		P			gene_product	taxon:5207	20220406	UniProt
UniProtKB	CNAG_02775	CNAG_02775		GO:0060237	UniProtKB:J9VHN6	IEA		P			gene_product	taxon:5207	20220406	UniProt
UniProtKB	CNAG_02775	CNAG_02775		GO:0046872	UniProtKB:J9VHN6	IEA		F			gene_product	taxon:5207	20220406	UniProt
UniProtKB	CNAG_02775	CNAG_02775		GO:0004497	UniProtKB:J9VHN6	IEA		F			gene_product	taxon:5207	20220406	UniProt
UniProtKB	CNAG_02775	CNAG_02775		GO:0005886	UniProtKB:J9VHN6	IEA		C			gene_product	taxon:5207	20220406	UniProt
UniProtKB	CNAG_07552	CNAG_07552		GO:0090116	UniProtKB:J9VI03	IEA		P			gene_product	taxon:5207	20220406	UniProt
UniProtKB	CNAG_07552	CNAG_07552		GO:0010424	UniProtKB:J9VI03	IEA		P			gene_product	taxon:5207	20220406	UniProt
UniProtKB	CNAG_07552	CNAG_07552		GO:0005524	UniProtKB:J9VI03	IEA		F			gene_product	taxon:5207	20220406	UniProt
UniProtKB	CNAG_07552	CNAG_07552		GO:0016887	UniProtKB:J9VI03	IEA		F			gene_product	taxon:5207	20220406	UniProt
UniProtKB	CNAG_07552	CNAG_07552		GO:0140658	UniProtKB:J9VI03	IEA		F			gene_product	taxon:5207	20220406	UniProt
UniProtKB	CNAG_07552	CNAG_07552		GO:0120328	UniProtKB:J9VI03	IEA		F			gene_product	taxon:5207	20220406	UniProt
UniProtKB	CNAG_07552	CNAG_07552		GO:0003682	UniProtKB:J9VI03	IEA		F			gene_product	taxon:5207	20220406	UniProt
UniProtKB	CNAG_07552	CNAG_07552		GO:0003886	UniProtKB:J9VI03	IEA		F			gene_product	taxon:5207	20220406	UniProt
UniProtKB	CNAG_07552	CNAG_07552		GO:0043565	UniProtKB:J9VI03	IEA		F			gene_product	taxon:5207	20220406	UniProt
UniProtKB	CNAG_07552	CNAG_07552		GO:0005694	UniProtKB:J9VI03	IEA		C			gene_product	taxon:5207	20220406	UniProt
UniProtKB	CNAG_07552	CNAG_07552		GO:0005634	UniProtKB:J9VI03	IEA		C			gene_product	taxon:5207	20220406	UniProt
UniProtKB	CNAG_03701	CNAG_03701		GO:0008652	UniProtKB:J9VIG8	IEA		P			gene_product	taxon:5207	20220406	UniProt
UniProtKB	CNAG_03701	CNAG_03701		GO:0009073	UniProtKB:J9VIG8	IEA		P			gene_product	taxon:5207	20220406	UniProt
UniProtKB	CNAG_03701	CNAG_03701		GO:0009423	UniProtKB:J9VIG8	IEA		P			gene_product	taxon:5207	20220406	UniProt
UniProtKB	CNAG_03701	CNAG_03701		GO:0016310	UniProtKB:J9VIG8	IEA		P			gene_product	taxon:5207	20220406	UniProt
UniProtKB	CNAG_03701	CNAG_03701		GO:0003855	UniProtKB:J9VIG8	IEA		F			gene_product	taxon:5207	20220406	UniProt
UniProtKB	CNAG_03701	CNAG_03701		GO:0003856	UniProtKB:J9VIG8	IEA		F			gene_product	taxon:5207	20220406	UniProt
UniProtKB	CNAG_03701	CNAG_03701		GO:0003866	UniProtKB:J9VIG8	IEA		F			gene_product	taxon:5207	20220406	UniProt
UniProtKB	CNAG_03701	CNAG_03701		GO:0005524	UniProtKB:J9VIG8	IEA		F			gene_product	taxon:5207	20220406	UniProt
UniProtKB	CNAG_03701	CNAG_03701		GO:0046872	UniProtKB:J9VIG8	IEA		F			gene_product	taxon:5207	20220406	UniProt
UniProtKB	CNAG_03701	CNAG_03701		GO:0004764	UniProtKB:J9VIG8	IEA		F			gene_product	taxon:5207	20220406	UniProt
UniProtKB	CNAG_03701	CNAG_03701		GO:0004765	UniProtKB:J9VIG8	IEA		F			gene_product	taxon:5207	20220406	UniProt
UniProtKB	CNAG_03701	CNAG_03701		GO:0005737	UniProtKB:J9VIG8	IEA		C			gene_product	taxon:5207	20220406	UniProt
UniProtKB	CNAG_03981	CNAG_03981		GO:0061951	UniProtKB:J9VJ99	IEA		P			gene_product	taxon:5207	20220406	UniProt
UniProtKB	CNAG_03981	CNAG_03981		GO:0018345	UniProtKB:J9VJ99	IEA		P			gene_product	taxon:5207	20220406	UniProt
UniProtKB	CNAG_03981	CNAG_03981		GO:0016409	UniProtKB:J9VJ99	IEA		F			gene_product	taxon:5207	20220406	UniProt
UniProtKB	CNAG_03981	CNAG_03981		GO:0019706	UniProtKB:J9VJ99	IEA		F			gene_product	taxon:5207	20220406	UniProt
UniProtKB	CNAG_03981	CNAG_03981		GO:0005789	UniProtKB:J9VJ99	IEA		C			gene_product	taxon:5207	20220406	UniProt
UniProtKB	CNAG_00700	CNAG_00700		GO:0006189	UniProtKB:J9VJP1	IEA		P			gene_product	taxon:5207	20220406	UniProt
UniProtKB	CNAG_00700	CNAG_00700		GO:0003937	UniProtKB:J9VJP1	IEA		F			gene_product	taxon:5207	20220406	UniProt
UniProtKB	CNAG_00700	CNAG_00700		GO:0004643	UniProtKB:J9VJP1	IEA		F			gene_product	taxon:5207	20220406	UniProt
UniProtKB	CNAG_00700	CNAG_00700		GO:0005789	UniProtKB:J9VJP1	IEA		C			gene_product	taxon:5207	20220406	UniProt
UniProtKB	CNAG_01019	CNAG_01019		GO:0019430	UniProtKB:J9VLJ9	IEA		P			gene_product	taxon:5207	20220406	UniProt
UniProtKB	CNAG_01019	CNAG_01019		GO:0052164	UniProtKB:J9VLJ9	IEA		P			gene_product	taxon:5207	20220406	UniProt
UniProtKB	CNAG_01019	CNAG_01019		GO:0005507	UniProtKB:J9VLJ9	IEA		F			gene_product	taxon:5207	20220406	UniProt
UniProtKB	CNAG_01019	CNAG_01019		GO:0004784	UniProtKB:J9VLJ9	IEA		F			gene_product	taxon:5207	20220406	UniProt
UniProtKB	CNAG_01019	CNAG_01019		GO:0005737	UniProtKB:J9VLJ9	IEA		C			gene_product	taxon:5207	20220406	UniProt
UniProtKB	CNAG_01019	CNAG_01019		GO:0019897	UniProtKB:J9VLJ9	IEA		C			gene_product	taxon:5207	20220406	UniProt
UniProtKB	CNAG_01019	CNAG_01019		GO:0005739	UniProtKB:J9VLJ9	IEA		C			gene_product	taxon:5207	20220406	UniProt
UniProtKB	CNAG_01019	CNAG_01019		GO:0044853	UniProtKB:J9VLJ9	IEA		C			gene_product	taxon:5207	20220406	UniProt
UniProtKB	CNAG_01230	CNAG_01230		GO:0006039	UniProtKB:J9VND2	IEA		P			gene_product	taxon:5207	20220406	UniProt
UniProtKB	CNAG_01230	CNAG_01230		GO:0071555	UniProtKB:J9VND2	IEA		P			gene_product	taxon:5207	20220406	UniProt
UniProtKB	CNAG_01230	CNAG_01230		GO:0009272	UniProtKB:J9VND2	IEA		P			gene_product	taxon:5207	20220406	UniProt
UniProtKB	CNAG_01230	CNAG_01230		GO:0000272	UniProtKB:J9VND2	IEA		P			gene_product	taxon:5207	20220406	UniProt
UniProtKB	CNAG_01230	CNAG_01230		GO:0008061	UniProtKB:J9VND2	IEA		F			gene_product	taxon:5207	20220406	UniProt
UniProtKB	CNAG_01230	CNAG_01230		GO:0004099	UniProtKB:J9VND2	IEA		F			gene_product	taxon:5207	20220406	UniProt
UniProtKB	CNAG_01230	CNAG_01230		GO:0046872	UniProtKB:J9VND2	IEA		F			gene_product	taxon:5207	20220406	UniProt
UniProtKB	CNAG_01230	CNAG_01230		GO:0005576	UniProtKB:J9VND2	IEA		C			gene_product	taxon:5207	20220406	UniProt
UniProtKB	CNAG_01230	CNAG_01230		GO:0009277	UniProtKB:J9VND2	IEA		C			gene_product	taxon:5207	20220406	UniProt
UniProtKB	CNAG_01230	CNAG_01230		GO:0005886	UniProtKB:J9VND2	IEA		C			gene_product	taxon:5207	20220406	UniProt
UniProtKB	CNAG_05818	CNAG_05818		GO:0071555	UniProtKB:J9VNT4	IEA		P			gene_product	taxon:5207	20220406	UniProt
UniProtKB	CNAG_05818	CNAG_05818		GO:0034221	UniProtKB:J9VNT4	IEA		P			gene_product	taxon:5207	20220406	UniProt
UniProtKB	CNAG_05818	CNAG_05818		GO:0003779	UniProtKB:J9VNT4	IEA		F			gene_product	taxon:5207	20220406	UniProt
UniProtKB	CNAG_05818	CNAG_05818		GO:0005524	UniProtKB:J9VNT4	IEA		F			gene_product	taxon:5207	20220406	UniProt
UniProtKB	CNAG_05818	CNAG_05818		GO:0004100	UniProtKB:J9VNT4	IEA		F			gene_product	taxon:5207	20220406	UniProt
UniProtKB	CNAG_05818	CNAG_05818		GO:0003774	UniProtKB:J9VNT4	IEA		F			gene_product	taxon:5207	20220406	UniProt
UniProtKB	CNAG_05818	CNAG_05818		GO:0016459	UniProtKB:J9VNT4	IEA		C			gene_product	taxon:5207	20220406	UniProt
UniProtKB	CNAG_05818	CNAG_05818		GO:0005886	UniProtKB:J9VNT4	IEA		C			gene_product	taxon:5207	20220406	UniProt
UniProtKB	CNAG_05799	CNAG_05799		GO:0006039	UniProtKB:J9VPD7	IEA		P			gene_product	taxon:5207	20220406	UniProt
UniProtKB	CNAG_05799	CNAG_05799		GO:0071555	UniProtKB:J9VPD7	IEA		P			gene_product	taxon:5207	20220406	UniProt
UniProtKB	CNAG_05799	CNAG_05799		GO:0042783	UniProtKB:J9VPD7	IEA		P			gene_product	taxon:5207	20220406	UniProt
UniProtKB	CNAG_05799	CNAG_05799		GO:0009272	UniProtKB:J9VPD7	IEA		P			gene_product	taxon:5207	20220406	UniProt
UniProtKB	CNAG_05799	CNAG_05799		GO:0000272	UniProtKB:J9VPD7	IEA		P			gene_product	taxon:5207	20220406	UniProt
UniProtKB	CNAG_05799	CNAG_05799		GO:0008061	UniProtKB:J9VPD7	IEA		F			gene_product	taxon:5207	20220406	UniProt
UniProtKB	CNAG_05799	CNAG_05799		GO:0004099	UniProtKB:J9VPD7	IEA		F			gene_product	taxon:5207	20220406	UniProt
UniProtKB	CNAG_05799	CNAG_05799		GO:0046872	UniProtKB:J9VPD7	IEA		F			gene_product	taxon:5207	20220406	UniProt
UniProtKB	CNAG_05799	CNAG_05799		GO:0005576	UniProtKB:J9VPD7	IEA		C			gene_product	taxon:5207	20220406	UniProt
UniProtKB	CNAG_05799	CNAG_05799		GO:0009277	UniProtKB:J9VPD7	IEA		C			gene_product	taxon:5207	20220406	UniProt
UniProtKB	CNAG_05799	CNAG_05799		GO:0005886	UniProtKB:J9VPD7	IEA		C			gene_product	taxon:5207	20220406	UniProt
UniProtKB	CNAG_04358	CNAG_04358		GO:0055072	UniProtKB:J9VWU3	IEA		P			gene_product	taxon:5207	20220406	UniProt
UniProtKB	CNAG_04358	CNAG_04358		GO:0016226	UniProtKB:J9VWU3	IEA		P			gene_product	taxon:5207	20220406	UniProt
UniProtKB	CNAG_04358	CNAG_04358		GO:0140466	UniProtKB:J9VWU3	IEA		P			gene_product	taxon:5207	20220406	UniProt
UniProtKB	CNAG_04358	CNAG_04358		GO:0140359	UniProtKB:J9VWU3	IEA		F			gene_product	taxon:5207	20220406	UniProt
UniProtKB	CNAG_04358	CNAG_04358		GO:0005524	UniProtKB:J9VWU3	IEA		F			gene_product	taxon:5207	20220406	UniProt
UniProtKB	CNAG_04358	CNAG_04358		GO:0016887	UniProtKB:J9VWU3	IEA		F			gene_product	taxon:5207	20220406	UniProt
UniProtKB	CNAG_04358	CNAG_04358		GO:0005743	UniProtKB:J9VWU3	IEA		C			gene_product	taxon:5207	20220406	UniProt
UniProtKB	CNAG_04358	CNAG_04358		GO:0031966	UniProtKB:J9VWU3	IEA		C			gene_product	taxon:5207	20220406	UniProt
UniProtKB	CNAG_04388	CNAG_04388		GO:0019430	UniProtKB:J9VWW9	IEA		P			gene_product	taxon:5207	20220406	UniProt
UniProtKB	CNAG_04388	CNAG_04388		GO:0052164	UniProtKB:J9VWW9	IEA		P			gene_product	taxon:5207	20220406	UniProt
UniProtKB	CNAG_04388	CNAG_04388		GO:0046872	UniProtKB:J9VWW9	IEA		F			gene_product	taxon:5207	20220406	UniProt
UniProtKB	CNAG_04388	CNAG_04388		GO:0004784	UniProtKB:J9VWW9	IEA		F			gene_product	taxon:5207	20220406	UniProt
UniProtKB	CNAG_04388	CNAG_04388		GO:0005829	UniProtKB:J9VWW9	IEA		C			gene_product	taxon:5207	20220406	UniProt
UniProtKB	CNAG_04388	CNAG_04388		GO:0005739	UniProtKB:J9VWW9	IEA		C			gene_product	taxon:5207	20220406	UniProt
UniProtKB	CNAG_05581	CNAG_05581		GO:0071555	UniProtKB:J9VXM5	IEA		P			gene_product	taxon:5207	20220406	UniProt
UniProtKB	CNAG_05581	CNAG_05581		GO:0034221	UniProtKB:J9VXM5	IEA		P			gene_product	taxon:5207	20220406	UniProt
UniProtKB	CNAG_05581	CNAG_05581		GO:0097271	UniProtKB:J9VXM5	IEA		P			gene_product	taxon:5207	20220406	UniProt
UniProtKB	CNAG_05581	CNAG_05581		GO:0004100	UniProtKB:J9VXM5	IEA		F			gene_product	taxon:5207	20220406	UniProt
UniProtKB	CNAG_05581	CNAG_05581		GO:0005935	UniProtKB:J9VXM5	IEA		C			gene_product	taxon:5207	20220406	UniProt
UniProtKB	CNAG_05581	CNAG_05581		GO:0045009	UniProtKB:J9VXM5	IEA		C			gene_product	taxon:5207	20220406	UniProt
UniProtKB	CNAG_05581	CNAG_05581		GO:0000131	UniProtKB:J9VXM5	IEA		C			gene_product	taxon:5207	20220406	UniProt
UniProtKB	CNAG_05581	CNAG_05581		GO:0005886	UniProtKB:J9VXM5	IEA		C			gene_product	taxon:5207	20220406	UniProt
UniProtKB	CNAG_06314	CNAG_06314		GO:0006189	UniProtKB:J9VYP5	IEA		P			gene_product	taxon:5207	20220406	UniProt
UniProtKB	CNAG_06314	CNAG_06314		GO:0009113	UniProtKB:J9VYP5	IEA		P			gene_product	taxon:5207	20220406	UniProt
UniProtKB	CNAG_06314	CNAG_06314		GO:0005524	UniProtKB:J9VYP5	IEA		F			gene_product	taxon:5207	20220406	UniProt
UniProtKB	CNAG_06314	CNAG_06314		GO:0046872	UniProtKB:J9VYP5	IEA		F			gene_product	taxon:5207	20220406	UniProt
UniProtKB	CNAG_06314	CNAG_06314		GO:0004637	UniProtKB:J9VYP5	IEA		F			gene_product	taxon:5207	20220406	UniProt
UniProtKB	CNAG_06314	CNAG_06314		GO:0004641	UniProtKB:J9VYP5	IEA		F			gene_product	taxon:5207	20220406	UniProt
UniProtKB	CNAG_06314	CNAG_06314		GO:0005829	UniProtKB:J9VYP5	IEA		C			gene_product	taxon:5207	20220406	UniProt
UniProtKB	CNAG_04678	CNAG_04678		GO:0006468	UniProtKB:J9W0G9	IEA		P			gene_product	taxon:5207	20220406	UniProt
UniProtKB	CNAG_04678	CNAG_04678		GO:0090153	UniProtKB:J9W0G9	IEA		P			gene_product	taxon:5207	20220406	UniProt
UniProtKB	CNAG_04678	CNAG_04678		GO:0005524	UniProtKB:J9W0G9	IEA		F			gene_product	taxon:5207	20220406	UniProt
UniProtKB	CNAG_04678	CNAG_04678		GO:0106310	UniProtKB:J9W0G9	IEA		F			gene_product	taxon:5207	20220406	UniProt
UniProtKB	CNAG_04678	CNAG_04678		GO:0004674	UniProtKB:J9W0G9	IEA		F			gene_product	taxon:5207	20220406	UniProt
UniProtKB	CNAG_04678	CNAG_04678		GO:0005829	UniProtKB:J9W0G9	IEA		C			gene_product	taxon:5207	20220406	UniProt
UniProtKB	CNAG_04796	CNAG_04796		GO:0097720	UniProtKB:O42773	IEA		P			gene_product	taxon:5207	20220406	UniProt
UniProtKB	CNAG_04796	CNAG_04796		GO:0071277	UniProtKB:O42773	IEA		P			gene_product	taxon:5207	20220406	UniProt
UniProtKB	CNAG_04796	CNAG_04796		GO:0071852	UniProtKB:O42773	IEA		P			gene_product	taxon:5207	20220406	UniProt
UniProtKB	CNAG_04796	CNAG_04796		GO:0035556	UniProtKB:O42773	IEA		P			gene_product	taxon:5207	20220406	UniProt
UniProtKB	CNAG_04796	CNAG_04796		GO:1905949	UniProtKB:O42773	IEA		P			gene_product	taxon:5207	20220406	UniProt
UniProtKB	CNAG_04796	CNAG_04796		GO:1903473	UniProtKB:O42773	IEA		P			gene_product	taxon:5207	20220406	UniProt
UniProtKB	CNAG_04796	CNAG_04796		GO:0140281	UniProtKB:O42773	IEA		P			gene_product	taxon:5207	20220406	UniProt
UniProtKB	CNAG_04796	CNAG_04796		GO:1900182	UniProtKB:O42773	IEA		P			gene_product	taxon:5207	20220406	UniProt
UniProtKB	CNAG_04796	CNAG_04796		GO:0022604	UniProtKB:O42773	IEA		P			gene_product	taxon:5207	20220406	UniProt
UniProtKB	CNAG_04796	CNAG_04796		GO:0005516	UniProtKB:O42773	IEA		F			gene_product	taxon:5207	20220406	UniProt
UniProtKB	CNAG_04796	CNAG_04796		GO:0033192	UniProtKB:O42773	IEA		F			gene_product	taxon:5207	20220406	UniProt
UniProtKB	CNAG_04796	CNAG_04796		GO:0008199	UniProtKB:O42773	IEA		F			gene_product	taxon:5207	20220406	UniProt
UniProtKB	CNAG_04796	CNAG_04796		GO:0017018	UniProtKB:O42773	IEA		F			gene_product	taxon:5207	20220406	UniProt
UniProtKB	CNAG_04796	CNAG_04796		GO:0008270	UniProtKB:O42773	IEA		F			gene_product	taxon:5207	20220406	UniProt
UniProtKB	CNAG_04796	CNAG_04796		GO:0005955	UniProtKB:O42773	IEA		C			gene_product	taxon:5207	20220406	UniProt
UniProtKB	CNAG_04796	CNAG_04796		GO:0120105	UniProtKB:O42773	IEA		C			gene_product	taxon:5207	20220406	UniProt
UniProtKB	CNAG_06508	CNAG_06508		GO:0006075	UniProtKB:O93927	IEA		P			gene_product	taxon:5207	20220406	UniProt
UniProtKB	CNAG_06508	CNAG_06508		GO:0042546	UniProtKB:O93927	IEA		P			gene_product	taxon:5207	20220406	UniProt
UniProtKB	CNAG_06508	CNAG_06508		GO:0071555	UniProtKB:O93927	IEA		P			gene_product	taxon:5207	20220406	UniProt
UniProtKB	CNAG_06508	CNAG_06508		GO:0003843	UniProtKB:O93927	IEA		F			gene_product	taxon:5207	20220406	UniProt
UniProtKB	CNAG_06508	CNAG_06508		GO:0047657	UniProtKB:O93927	IEA		F			gene_product	taxon:5207	20220406	UniProt
UniProtKB	CNAG_06508	CNAG_06508		GO:0000148	UniProtKB:O93927	IEA		C			gene_product	taxon:5207	20220406	UniProt
UniProtKB	CNAG_06508	CNAG_06508		GO:0097038	UniProtKB:O93927	IEA		C			gene_product	taxon:5207	20220406	UniProt
UniProtKB	CNAG_06508	CNAG_06508		GO:0005886	UniProtKB:O93927	IEA		C			gene_product	taxon:5207	20220406	UniProt
UniProtKB	CNAG_01239	CNAG_01239		GO:0006039	UniProtKB:P82476	IEA		P			gene_product	taxon:5207	20220406	UniProt
UniProtKB	CNAG_01239	CNAG_01239		GO:0071555	UniProtKB:P82476	IEA		P			gene_product	taxon:5207	20220406	UniProt
UniProtKB	CNAG_01239	CNAG_01239		GO:0009272	UniProtKB:P82476	IEA		P			gene_product	taxon:5207	20220406	UniProt
UniProtKB	CNAG_01239	CNAG_01239		GO:0000272	UniProtKB:P82476	IEA		P			gene_product	taxon:5207	20220406	UniProt
UniProtKB	CNAG_01239	CNAG_01239		GO:0008061	UniProtKB:P82476	IEA		F			gene_product	taxon:5207	20220406	UniProt
UniProtKB	CNAG_01239	CNAG_01239		GO:0004099	UniProtKB:P82476	IEA		F			gene_product	taxon:5207	20220406	UniProt
UniProtKB	CNAG_01239	CNAG_01239		GO:0046872	UniProtKB:P82476	IEA		F			gene_product	taxon:5207	20220406	UniProt
UniProtKB	CNAG_01239	CNAG_01239		GO:0005576	UniProtKB:P82476	IEA		C			gene_product	taxon:5207	20220406	UniProt
UniProtKB	CNAG_01239	CNAG_01239		GO:0009277	UniProtKB:P82476	IEA		C			gene_product	taxon:5207	20220406	UniProt
UniProtKB	CNAG_01239	CNAG_01239		GO:0005886	UniProtKB:P82476	IEA		C			gene_product	taxon:5207	20220406	UniProt
UniProtKB	CNAG_01523	CNAG_01523		GO:0006468	UniProtKB:Q56R42	IEA		P			gene_product	taxon:5207	20220406	UniProt
UniProtKB	CNAG_01523	CNAG_01523		GO:0051403	UniProtKB:Q56R42	IEA		P			gene_product	taxon:5207	20220406	UniProt
UniProtKB	CNAG_01523	CNAG_01523		GO:0005524	UniProtKB:Q56R42	IEA		F			gene_product	taxon:5207	20220406	UniProt
UniProtKB	CNAG_01523	CNAG_01523		GO:0004707	UniProtKB:Q56R42	IEA		F			gene_product	taxon:5207	20220406	UniProt
UniProtKB	CNAG_01523	CNAG_01523		GO:0106310	UniProtKB:Q56R42	IEA		F			gene_product	taxon:5207	20220406	UniProt
UniProtKB	CNAG_01523	CNAG_01523		GO:0005737	UniProtKB:Q56R42	IEA		C			gene_product	taxon:5207	20220406	UniProt
UniProtKB	CNAG_01523	CNAG_01523		GO:0005634	UniProtKB:Q56R42	IEA		C			gene_product	taxon:5207	20220406	UniProt
UniProtKB	CNAG_00623	CNAG_00623		GO:0043094	UniProtKB:H1AE12	IEA		P			gene_product	taxon:5207	20220406	UniProt
UniProtKB	CNAG_00623	CNAG_00623		GO:0006680	UniProtKB:H1AE12	IEA		P			gene_product	taxon:5207	20220406	UniProt
UniProtKB	CNAG_00623	CNAG_00623		GO:0004348	UniProtKB:H1AE12	IEA		F			gene_product	taxon:5207	20220406	UniProt
UniProtKB	CNAG_00623	CNAG_00623		GO:0016020	UniProtKB:H1AE12	IEA		C			gene_product	taxon:5207	20220406	UniProt
UniProtKB	CNAG_00025	CNAG_00025		GO:0140146	UniProtKB:J9VDQ4	IEA		P			gene_product	taxon:5207	20220406	UniProt
UniProtKB	CNAG_00025	CNAG_00025		GO:0015369	UniProtKB:J9VDQ4	IEA		F			gene_product	taxon:5207	20220406	UniProt
UniProtKB	CNAG_00025	CNAG_00025		GO:0005774	UniProtKB:J9VDQ4	IEA		C			gene_product	taxon:5207	20220406	UniProt
UniProtKB	CNAG_00546	CNAG_00546		GO:0071555	UniProtKB:J9VF17	IEA		P			gene_product	taxon:5207	20220406	UniProt
UniProtKB	CNAG_00546	CNAG_00546		GO:0034221	UniProtKB:J9VF17	IEA		P			gene_product	taxon:5207	20220406	UniProt
UniProtKB	CNAG_00546	CNAG_00546		GO:0004100	UniProtKB:J9VF17	IEA		F			gene_product	taxon:5207	20220406	UniProt
UniProtKB	CNAG_00546	CNAG_00546		GO:0005886	UniProtKB:J9VF17	IEA		C			gene_product	taxon:5207	20220406	UniProt
UniProtKB	CNAG_00796	CNAG_00796		GO:0071555	UniProtKB:J9VF33	IEA		P			gene_product	taxon:5207	20220406	UniProt
UniProtKB	CNAG_00796	CNAG_00796		GO:0034221	UniProtKB:J9VF33	IEA		P			gene_product	taxon:5207	20220406	UniProt
UniProtKB	CNAG_00796	CNAG_00796		GO:0140359	UniProtKB:J9VF33	IEA		F			gene_product	taxon:5207	20220406	UniProt
UniProtKB	CNAG_00796	CNAG_00796		GO:0005524	UniProtKB:J9VF33	IEA		F			gene_product	taxon:5207	20220406	UniProt
UniProtKB	CNAG_00796	CNAG_00796		GO:0016887	UniProtKB:J9VF33	IEA		F			gene_product	taxon:5207	20220406	UniProt
UniProtKB	CNAG_00796	CNAG_00796		GO:0005886	UniProtKB:J9VF33	IEA		C			gene_product	taxon:5207	20220406	UniProt
UniProtKB	CNAG_00316	CNAG_00316		GO:0009204	UniProtKB:J9VGJ7	IEA		P			gene_product	taxon:5207	20220406	UniProt
UniProtKB	CNAG_00316	CNAG_00316		GO:0009117	UniProtKB:J9VGJ7	IEA		P			gene_product	taxon:5207	20220406	UniProt
UniProtKB	CNAG_00316	CNAG_00316		GO:0035870	UniProtKB:J9VGJ7	IEA		F			gene_product	taxon:5207	20220406	UniProt
UniProtKB	CNAG_00316	CNAG_00316		GO:0036220	UniProtKB:J9VGJ7	IEA		F			gene_product	taxon:5207	20220406	UniProt
UniProtKB	CNAG_00316	CNAG_00316		GO:0046872	UniProtKB:J9VGJ7	IEA		F			gene_product	taxon:5207	20220406	UniProt
UniProtKB	CNAG_00316	CNAG_00316		GO:0000166	UniProtKB:J9VGJ7	IEA		F			gene_product	taxon:5207	20220406	UniProt
UniProtKB	CNAG_00316	CNAG_00316		GO:0036222	UniProtKB:J9VGJ7	IEA		F			gene_product	taxon:5207	20220406	UniProt
UniProtKB	CNAG_00316	CNAG_00316		GO:0005737	UniProtKB:J9VGJ7	IEA		C			gene_product	taxon:5207	20220406	UniProt
UniProtKB	CNAG_00316	CNAG_00316		GO:0005634	UniProtKB:J9VGJ7	IEA		C			gene_product	taxon:5207	20220406	UniProt
UniProtKB	CNAG_02915	CNAG_02915		GO:1903139	UniProtKB:J9VH94	IEA		P			gene_product	taxon:5207	20220406	UniProt
UniProtKB	CNAG_02915	CNAG_02915		GO:0006468	UniProtKB:J9VH94	IEA		P			gene_product	taxon:5207	20220406	UniProt
UniProtKB	CNAG_02915	CNAG_02915		GO:0090153	UniProtKB:J9VH94	IEA		P			gene_product	taxon:5207	20220406	UniProt
UniProtKB	CNAG_02915	CNAG_02915		GO:0005524	UniProtKB:J9VH94	IEA		F			gene_product	taxon:5207	20220406	UniProt
UniProtKB	CNAG_02915	CNAG_02915		GO:0004674	UniProtKB:J9VH94	IEA		F			gene_product	taxon:5207	20220406	UniProt
UniProtKB	CNAG_02915	CNAG_02915		GO:0005737	UniProtKB:J9VH94	IEA		C			gene_product	taxon:5207	20220406	UniProt
UniProtKB	CNAG_02915	CNAG_02915		GO:0005634	UniProtKB:J9VH94	IEA		C			gene_product	taxon:5207	20220406	UniProt
UniProtKB	CNAG_02780	CNAG_02780		GO:0034354	UniProtKB:J9VHN5	IEA		P			gene_product	taxon:5207	20220406	UniProt
UniProtKB	CNAG_02780	CNAG_02780		GO:0043420	UniProtKB:J9VHN5	IEA		P			gene_product	taxon:5207	20220406	UniProt
UniProtKB	CNAG_02780	CNAG_02780		GO:0097053	UniProtKB:J9VHN5	IEA		P			gene_product	taxon:5207	20220406	UniProt
UniProtKB	CNAG_02780	CNAG_02780		GO:0019805	UniProtKB:J9VHN5	IEA		P			gene_product	taxon:5207	20220406	UniProt
UniProtKB	CNAG_02780	CNAG_02780		GO:0006569	UniProtKB:J9VHN5	IEA		P			gene_product	taxon:5207	20220406	UniProt
UniProtKB	CNAG_02780	CNAG_02780		GO:0061981	UniProtKB:J9VHN5	IEA		F			gene_product	taxon:5207	20220406	UniProt
UniProtKB	CNAG_02780	CNAG_02780		GO:0030429	UniProtKB:J9VHN5	IEA		F			gene_product	taxon:5207	20220406	UniProt
UniProtKB	CNAG_02780	CNAG_02780		GO:0030170	UniProtKB:J9VHN5	IEA		F			gene_product	taxon:5207	20220406	UniProt
UniProtKB	CNAG_02780	CNAG_02780		GO:0005737	UniProtKB:J9VHN5	IEA		C			gene_product	taxon:5207	20220406	UniProt
UniProtKB	CNAG_07460	CNAG_07460		GO:0070370	UniProtKB:J9VHZ9	IEA		P			gene_product	taxon:5207	20220406	UniProt
UniProtKB	CNAG_07460	CNAG_07460		GO:0003700	UniProtKB:J9VHZ9	IEA		F			gene_product	taxon:5207	20220406	UniProt
UniProtKB	CNAG_07460	CNAG_07460		GO:0043565	UniProtKB:J9VHZ9	IEA		F			gene_product	taxon:5207	20220406	UniProt
UniProtKB	CNAG_07460	CNAG_07460		GO:0000785	UniProtKB:J9VHZ9	IEA		C			gene_product	taxon:5207	20220406	UniProt
UniProtKB	CNAG_07460	CNAG_07460		GO:0005634	UniProtKB:J9VHZ9	IEA		C			gene_product	taxon:5207	20220406	UniProt
UniProtKB	CNAG_06839	CNAG_06839		GO:0032259	UniProtKB:J9VK72	IEA		P			gene_product	taxon:5207	20220406	UniProt
UniProtKB	CNAG_06839	CNAG_06839		GO:0006656	UniProtKB:J9VK72	IEA		P			gene_product	taxon:5207	20220406	UniProt
UniProtKB	CNAG_06839	CNAG_06839		GO:0080101	UniProtKB:J9VK72	IEA		F			gene_product	taxon:5207	20220406	UniProt
UniProtKB	CNAG_06839	CNAG_06839		GO:0000773	UniProtKB:J9VK72	IEA		F			gene_product	taxon:5207	20220406	UniProt
UniProtKB	CNAG_06839	CNAG_06839		GO:0005789	UniProtKB:J9VK72	IEA		C			gene_product	taxon:5207	20220406	UniProt
UniProtKB	CNAG_06839	CNAG_06839		GO:0031966	UniProtKB:J9VK72	IEA		C			gene_product	taxon:5207	20220406	UniProt
UniProtKB	CNAG_00730	CNAG_00730		GO:0032259	UniProtKB:J9VME1	IEA		P			gene_product	taxon:5207	20220406	UniProt
UniProtKB	CNAG_00730	CNAG_00730		GO:0006656	UniProtKB:J9VME1	IEA		P			gene_product	taxon:5207	20220406	UniProt
UniProtKB	CNAG_00730	CNAG_00730		GO:0140359	UniProtKB:J9VME1	IEA		F			gene_product	taxon:5207	20220406	UniProt
UniProtKB	CNAG_00730	CNAG_00730		GO:0005524	UniProtKB:J9VME1	IEA		F			gene_product	taxon:5207	20220406	UniProt
UniProtKB	CNAG_00730	CNAG_00730		GO:0016887	UniProtKB:J9VME1	IEA		F			gene_product	taxon:5207	20220406	UniProt
UniProtKB	CNAG_00730	CNAG_00730		GO:0005886	UniProtKB:J9VME1	IEA		C			gene_product	taxon:5207	20220406	UniProt
UniProtKB	CNAG_00938	CNAG_00938		GO:0006122	UniProtKB:J9VP29	IEA		P			gene_product	taxon:5207	20220406	UniProt
UniProtKB	CNAG_00938	CNAG_00938		GO:0140359	UniProtKB:J9VP29	IEA		F			gene_product	taxon:5207	20220406	UniProt
UniProtKB	CNAG_00938	CNAG_00938		GO:0005524	UniProtKB:J9VP29	IEA		F			gene_product	taxon:5207	20220406	UniProt
UniProtKB	CNAG_00938	CNAG_00938		GO:0016887	UniProtKB:J9VP29	IEA		F			gene_product	taxon:5207	20220406	UniProt
UniProtKB	CNAG_00938	CNAG_00938		GO:0005739	UniProtKB:J9VP29	IEA		C			gene_product	taxon:5207	20220406	UniProt
UniProtKB	CNAG_00938	CNAG_00938		GO:0070469	UniProtKB:J9VP29	IEA		C			gene_product	taxon:5207	20220406	UniProt
UniProtKB	CNAG_00869	CNAG_00869		GO:0006122	UniProtKB:J9VPA2	IEA		P			gene_product	taxon:5207	20220406	UniProt
UniProtKB	CNAG_00869	CNAG_00869		GO:0140359	UniProtKB:J9VPA2	IEA		F			gene_product	taxon:5207	20220406	UniProt
UniProtKB	CNAG_00869	CNAG_00869		GO:0005524	UniProtKB:J9VPA2	IEA		F			gene_product	taxon:5207	20220406	UniProt
UniProtKB	CNAG_00869	CNAG_00869		GO:0016887	UniProtKB:J9VPA2	IEA		F			gene_product	taxon:5207	20220406	UniProt
UniProtKB	CNAG_00869	CNAG_00869		GO:0005886	UniProtKB:J9VPA2	IEA		C			gene_product	taxon:5207	20220406	UniProt
UniProtKB	CNAG_01232	CNAG_01232		GO:0140146	UniProtKB:J9VQQ3	IEA		P			gene_product	taxon:5207	20220406	UniProt
UniProtKB	CNAG_01232	CNAG_01232		GO:0005524	UniProtKB:J9VQQ3	IEA		F			gene_product	taxon:5207	20220406	UniProt
UniProtKB	CNAG_01232	CNAG_01232		GO:0016887	UniProtKB:J9VQQ3	IEA		F			gene_product	taxon:5207	20220406	UniProt
UniProtKB	CNAG_01232	CNAG_01232		GO:0046872	UniProtKB:J9VQQ3	IEA		F			gene_product	taxon:5207	20220406	UniProt
UniProtKB	CNAG_01232	CNAG_01232		GO:0005388	UniProtKB:J9VQQ3	IEA		F			gene_product	taxon:5207	20220406	UniProt
UniProtKB	CNAG_01232	CNAG_01232		GO:0005774	UniProtKB:J9VQQ3	IEA		C			gene_product	taxon:5207	20220406	UniProt
UniProtKB	CNAG_07724	CNAG_07724		GO:1901670	UniProtKB:J9VT33	IEA		P			gene_product	taxon:5207	20220406	UniProt
UniProtKB	CNAG_07724	CNAG_07724		GO:0005507	UniProtKB:J9VT33	IEA		F			gene_product	taxon:5207	20220406	UniProt
UniProtKB	CNAG_07724	CNAG_07724		GO:0001228	UniProtKB:J9VT33	IEA		F			gene_product	taxon:5207	20220406	UniProt
UniProtKB	CNAG_07724	CNAG_07724		GO:0000978	UniProtKB:J9VT33	IEA		F			gene_product	taxon:5207	20220406	UniProt
UniProtKB	CNAG_07724	CNAG_07724		GO:0005938	UniProtKB:J9VT33	IEA		C			gene_product	taxon:5207	20220406	UniProt
UniProtKB	CNAG_07724	CNAG_07724		GO:0000785	UniProtKB:J9VT33	IEA		C			gene_product	taxon:5207	20220406	UniProt
UniProtKB	CNAG_07724	CNAG_07724		GO:0005634	UniProtKB:J9VT33	IEA		C			gene_product	taxon:5207	20220406	UniProt
UniProtKB	CNAG_04552	CNAG_04552		GO:1904679	UniProtKB:J9VTS6	IEA		P			gene_product	taxon:5207	20220406	UniProt
UniProtKB	CNAG_04552	CNAG_04552		GO:0035756	UniProtKB:J9VTS6	IEA		P			gene_product	taxon:5207	20220406	UniProt
UniProtKB	CNAG_04552	CNAG_04552		GO:0005366	UniProtKB:J9VTS6	IEA		F			gene_product	taxon:5207	20220406	UniProt
UniProtKB	CNAG_04552	CNAG_04552		GO:0005886	UniProtKB:J9VTS6	IEA		C			gene_product	taxon:5207	20220406	UniProt
UniProtKB	CNAG_05404	CNAG_05404		GO:0034968	UniProtKB:J9VWH9	IEA		P			gene_product	taxon:5207	20220406	UniProt
UniProtKB	CNAG_05404	CNAG_05404		GO:0008270	UniProtKB:J9VWH9	IEA		F			gene_product	taxon:5207	20220406	UniProt
UniProtKB	CNAG_05404	CNAG_05404		GO:0005694	UniProtKB:J9VWH9	IEA		C			gene_product	taxon:5207	20220406	UniProt
UniProtKB	CNAG_05404	CNAG_05404		GO:0005634	UniProtKB:J9VWH9	IEA		C			gene_product	taxon:5207	20220406	UniProt
UniProtKB	CNAG_05381	CNAG_05381		GO:1904679	UniProtKB:J9VX18	IEA		P			gene_product	taxon:5207	20220406	UniProt
UniProtKB	CNAG_05381	CNAG_05381		GO:0035756	UniProtKB:J9VX18	IEA		P			gene_product	taxon:5207	20220406	UniProt
UniProtKB	CNAG_05381	CNAG_05381		GO:0005366	UniProtKB:J9VX18	IEA		F			gene_product	taxon:5207	20220406	UniProt
UniProtKB	CNAG_05381	CNAG_05381		GO:0005886	UniProtKB:J9VX18	IEA		C			gene_product	taxon:5207	20220406	UniProt
UniProtKB	CNAG_04792	CNAG_04792		GO:0006646	UniProtKB:J9VXV1	IEA		P			gene_product	taxon:5207	20220406	UniProt
UniProtKB	CNAG_04792	CNAG_04792		GO:0016540	UniProtKB:J9VXV1	IEA		P			gene_product	taxon:5207	20220406	UniProt
UniProtKB	CNAG_04792	CNAG_04792		GO:0005509	UniProtKB:J9VXV1	IEA		F			gene_product	taxon:5207	20220406	UniProt
UniProtKB	CNAG_04792	CNAG_04792		GO:0004609	UniProtKB:J9VXV1	IEA		F			gene_product	taxon:5207	20220406	UniProt
UniProtKB	CNAG_04792	CNAG_04792		GO:0010008	UniProtKB:J9VXV1	IEA		C			gene_product	taxon:5207	20220406	UniProt
UniProtKB	CNAG_04792	CNAG_04792		GO:0000139	UniProtKB:J9VXV1	IEA		C			gene_product	taxon:5207	20220406	UniProt
UniProtKB	CNAG_04792	CNAG_04792		GO:0005795	UniProtKB:J9VXV1	IEA		C			gene_product	taxon:5207	20220406	UniProt
UniProtKB	CNAG_01539	CNAG_01539		GO:0006021	UniProtKB:J9VYL3	IEA		P			gene_product	taxon:5207	20220406	UniProt
UniProtKB	CNAG_01539	CNAG_01539		GO:0008654	UniProtKB:J9VYL3	IEA		P			gene_product	taxon:5207	20220406	UniProt
UniProtKB	CNAG_01539	CNAG_01539		GO:0004512	UniProtKB:J9VYL3	IEA		F			gene_product	taxon:5207	20220406	UniProt
UniProtKB	CNAG_01539	CNAG_01539		GO:0005737	UniProtKB:J9VYL3	IEA		C			gene_product	taxon:5207	20220406	UniProt
UniProtKB	CNAG_01845	CNAG_01845		GO:0009272	UniProtKB:J9W1R7	IEA		P			gene_product	taxon:5207	20220406	UniProt
UniProtKB	CNAG_01845	CNAG_01845		GO:0048023	UniProtKB:J9W1R7	IEA		P			gene_product	taxon:5207	20220406	UniProt
UniProtKB	CNAG_01845	CNAG_01845		GO:0070528	UniProtKB:J9W1R7	IEA		P			gene_product	taxon:5207	20220406	UniProt
UniProtKB	CNAG_01845	CNAG_01845		GO:0006468	UniProtKB:J9W1R7	IEA		P			gene_product	taxon:5207	20220406	UniProt
UniProtKB	CNAG_01845	CNAG_01845		GO:0005524	UniProtKB:J9W1R7	IEA		F			gene_product	taxon:5207	20220406	UniProt
UniProtKB	CNAG_01845	CNAG_01845		GO:0004698	UniProtKB:J9W1R7	IEA		F			gene_product	taxon:5207	20220406	UniProt
UniProtKB	CNAG_01845	CNAG_01845		GO:0019992	UniProtKB:J9W1R7	IEA		F			gene_product	taxon:5207	20220406	UniProt
UniProtKB	CNAG_01845	CNAG_01845		GO:0046872	UniProtKB:J9W1R7	IEA		F			gene_product	taxon:5207	20220406	UniProt
UniProtKB	CNAG_01845	CNAG_01845		GO:0004697	UniProtKB:J9W1R7	IEA		F			gene_product	taxon:5207	20220406	UniProt
UniProtKB	CNAG_01845	CNAG_01845		GO:0106310	UniProtKB:J9W1R7	IEA		F			gene_product	taxon:5207	20220406	UniProt
UniProtKB	CNAG_01845	CNAG_01845		GO:0005737	UniProtKB:J9W1R7	IEA		C			gene_product	taxon:5207	20220406	UniProt
UniProtKB	CNAG_05583	CNAG_05583		GO:0006665	UniProtKB:J9W453	IEA		P			gene_product	taxon:5207	20220406	UniProt
UniProtKB	CNAG_05583	CNAG_05583		GO:0008120	UniProtKB:J9W453	IEA		F			gene_product	taxon:5207	20220406	UniProt
UniProtKB	CNAG_05583	CNAG_05583		GO:0102769	UniProtKB:J9W453	IEA		F			gene_product	taxon:5207	20220406	UniProt
UniProtKB	CNAG_05583	CNAG_05583		GO:0000139	UniProtKB:J9W453	IEA		C			gene_product	taxon:5207	20220406	UniProt
UniProtKB	CNAG_04501	CNAG_04501		GO:0006541	UniProtKB:P27710	IEA		P			gene_product	taxon:5207	20220406	UniProt
UniProtKB	CNAG_04501	CNAG_04501		GO:0000162	UniProtKB:P27710	IEA		P			gene_product	taxon:5207	20220406	UniProt
UniProtKB	CNAG_04501	CNAG_04501		GO:0004049	UniProtKB:P27710	IEA		F			gene_product	taxon:5207	20220406	UniProt
UniProtKB	CNAG_04501	CNAG_04501		GO:0033984	UniProtKB:P27710	IEA		F			gene_product	taxon:5207	20220406	UniProt
UniProtKB	CNAG_04501	CNAG_04501		GO:0004425	UniProtKB:P27710	IEA		F			gene_product	taxon:5207	20220406	UniProt
UniProtKB	CNAG_04501	CNAG_04501		GO:0004640	UniProtKB:P27710	IEA		F			gene_product	taxon:5207	20220406	UniProt
UniProtKB	CNAG_04501	CNAG_04501		GO:0005886	UniProtKB:P27710	IEA		C			gene_product	taxon:5207	20220406	UniProt
UniProtKB	CNAG_01537	CNAG_01537		GO:0006397	UniProtKB:Q58Z64	IEA		P			gene_product	taxon:5207	20220406	UniProt
UniProtKB	CNAG_01537	CNAG_01537		GO:0051028	UniProtKB:Q58Z64	IEA		P			gene_product	taxon:5207	20220406	UniProt
UniProtKB	CNAG_01537	CNAG_01537		GO:0006417	UniProtKB:Q58Z64	IEA		P			gene_product	taxon:5207	20220406	UniProt
UniProtKB	CNAG_01537	CNAG_01537		GO:0005524	UniProtKB:Q58Z64	IEA		F			gene_product	taxon:5207	20220406	UniProt
UniProtKB	CNAG_01537	CNAG_01537		GO:0016887	UniProtKB:Q58Z64	IEA		F			gene_product	taxon:5207	20220406	UniProt
UniProtKB	CNAG_01537	CNAG_01537		GO:0003723	UniProtKB:Q58Z64	IEA		F			gene_product	taxon:5207	20220406	UniProt
UniProtKB	CNAG_01537	CNAG_01537		GO:0003724	UniProtKB:Q58Z64	IEA		F			gene_product	taxon:5207	20220406	UniProt
UniProtKB	CNAG_01537	CNAG_01537		GO:0000932	UniProtKB:Q58Z64	IEA		C			gene_product	taxon:5207	20220406	UniProt
UniProtKB	CNAG_00268	CNAG_00268		GO:0009097	UniProtKB:Q6SSJ3	IEA		P			gene_product	taxon:5207	20220406	UniProt
UniProtKB	CNAG_00268	CNAG_00268		GO:0009099	UniProtKB:Q6SSJ3	IEA		P			gene_product	taxon:5207	20220406	UniProt
UniProtKB	CNAG_00268	CNAG_00268		GO:0003984	UniProtKB:Q6SSJ3	IEA		F			gene_product	taxon:5207	20220406	UniProt
UniProtKB	CNAG_00268	CNAG_00268		GO:0050660	UniProtKB:Q6SSJ3	IEA		F			gene_product	taxon:5207	20220406	UniProt
UniProtKB	CNAG_00268	CNAG_00268		GO:0000287	UniProtKB:Q6SSJ3	IEA		F			gene_product	taxon:5207	20220406	UniProt
UniProtKB	CNAG_00268	CNAG_00268		GO:0030976	UniProtKB:Q6SSJ3	IEA		F			gene_product	taxon:5207	20220406	UniProt
UniProtKB	CNAG_00268	CNAG_00268		GO:0005948	UniProtKB:Q6SSJ3	IEA		C			gene_product	taxon:5207	20220406	UniProt
UniProtKB	CNAG_00268	CNAG_00268		GO:0005739	UniProtKB:Q6SSJ3	IEA		C			gene_product	taxon:5207	20220406	UniProt
UniProtKB	CNAG_01138	CNAG_01138		GO:0034599	UniProtKB:Q6URB0	IEA		P			gene_product	taxon:5207	20220406	UniProt
UniProtKB	CNAG_01138	CNAG_01138		GO:0004130	UniProtKB:Q6URB0	IEA		F			gene_product	taxon:5207	20220406	UniProt
UniProtKB	CNAG_01138	CNAG_01138		GO:0020037	UniProtKB:Q6URB0	IEA		F			gene_product	taxon:5207	20220406	UniProt
UniProtKB	CNAG_01138	CNAG_01138		GO:0046872	UniProtKB:Q6URB0	IEA		F			gene_product	taxon:5207	20220406	UniProt
UniProtKB	CNAG_01138	CNAG_01138		GO:0005758	UniProtKB:Q6URB0	IEA		C			gene_product	taxon:5207	20220406	UniProt
UniProtKB	CNAG_01138	CNAG_01138		GO:0005759	UniProtKB:Q6URB0	IEA		C			gene_product	taxon:5207	20220406	UniProt
UniProtKB	CNAG_04215	CNAG_04215		GO:0019344	UniProtKB:Q8TG24	IEA		P			gene_product	taxon:5207	20220406	UniProt
UniProtKB	CNAG_04215	CNAG_04215		GO:0070814	UniProtKB:Q8TG24	IEA		P			gene_product	taxon:5207	20220406	UniProt
UniProtKB	CNAG_04215	CNAG_04215		GO:0009086	UniProtKB:Q8TG24	IEA		P			gene_product	taxon:5207	20220406	UniProt
UniProtKB	CNAG_04215	CNAG_04215		GO:0000103	UniProtKB:Q8TG24	IEA		P			gene_product	taxon:5207	20220406	UniProt
UniProtKB	CNAG_04215	CNAG_04215		GO:0004020	UniProtKB:Q8TG24	IEA		F			gene_product	taxon:5207	20220406	UniProt
UniProtKB	CNAG_04215	CNAG_04215		GO:0005524	UniProtKB:Q8TG24	IEA		F			gene_product	taxon:5207	20220406	UniProt
UniProtKB	CNAG_04215	CNAG_04215		GO:0004781	UniProtKB:Q8TG24	IEA		F			gene_product	taxon:5207	20220406	UniProt
UniProtKB	CNAG_04215	CNAG_04215		GO:0005737	UniProtKB:Q8TG24	IEA		C			gene_product	taxon:5207	20220406	UniProt
UniProtKB	CNAG_06085	CNAG_06085		GO:0009395	UniProtKB:Q9P8P2	IEA		P			gene_product	taxon:5207	20220406	UniProt
UniProtKB	CNAG_06085	CNAG_06085		GO:0004622	UniProtKB:Q9P8P2	IEA		F			gene_product	taxon:5207	20220406	UniProt
UniProtKB	CNAG_06085	CNAG_06085		GO:0102545	UniProtKB:Q9P8P2	IEA		F			gene_product	taxon:5207	20220406	UniProt
UniProtKB	CNAG_06085	CNAG_06085		GO:0005576	UniProtKB:Q9P8P2	IEA		C			gene_product	taxon:5207	20220406	UniProt
UniProtKB	CNAG_06085	CNAG_06085		GO:0005886	UniProtKB:Q9P8P2	IEA		C			gene_product	taxon:5207	20220406	UniProt
UniProtKB	CNAG_00165	CNAG_00165		GO:0019509	UniProtKB:J9VDD8	IEA		P			gene_product	taxon:5207	20220406	UniProt
UniProtKB	CNAG_00165	CNAG_00165		GO:0006166	UniProtKB:J9VDD8	IEA		P			gene_product	taxon:5207	20220406	UniProt
UniProtKB	CNAG_00165	CNAG_00165		GO:0017061	UniProtKB:J9VDD8	IEA		F			gene_product	taxon:5207	20220406	UniProt
UniProtKB	CNAG_00165	CNAG_00165		GO:0005737	UniProtKB:J9VDD8	IEA		C			gene_product	taxon:5207	20220406	UniProt
UniProtKB	CNAG_00165	CNAG_00165		GO:0005634	UniProtKB:J9VDD8	IEA		C			gene_product	taxon:5207	20220406	UniProt
UniProtKB	CNAG_00239	CNAG_00239		GO:0019509	UniProtKB:J9VEC2	IEA		P			gene_product	taxon:5207	20220406	UniProt
UniProtKB	CNAG_00239	CNAG_00239		GO:0006166	UniProtKB:J9VEC2	IEA		P			gene_product	taxon:5207	20220406	UniProt
UniProtKB	CNAG_00239	CNAG_00239		GO:0003677	UniProtKB:J9VEC2	IEA		F			gene_product	taxon:5207	20220406	UniProt
UniProtKB	CNAG_00239	CNAG_00239		GO:0003700	UniProtKB:J9VEC2	IEA		F			gene_product	taxon:5207	20220406	UniProt
UniProtKB	CNAG_00239	CNAG_00239		GO:0005737	UniProtKB:J9VEC2	IEA		C			gene_product	taxon:5207	20220406	UniProt
UniProtKB	CNAG_00239	CNAG_00239		GO:0005634	UniProtKB:J9VEC2	IEA		C			gene_product	taxon:5207	20220406	UniProt
UniProtKB	CNAG_00551	CNAG_00551		GO:0006397	UniProtKB:J9VED2	IEA		P			gene_product	taxon:5207	20220406	UniProt
UniProtKB	CNAG_00551	CNAG_00551		GO:0031123	UniProtKB:J9VED2	IEA		P			gene_product	taxon:5207	20220406	UniProt
UniProtKB	CNAG_00551	CNAG_00551		GO:0043631	UniProtKB:J9VED2	IEA		P			gene_product	taxon:5207	20220406	UniProt
UniProtKB	CNAG_00551	CNAG_00551		GO:0005524	UniProtKB:J9VED2	IEA		F			gene_product	taxon:5207	20220406	UniProt
UniProtKB	CNAG_00551	CNAG_00551		GO:0046872	UniProtKB:J9VED2	IEA		F			gene_product	taxon:5207	20220406	UniProt
UniProtKB	CNAG_00551	CNAG_00551		GO:0004652	UniProtKB:J9VED2	IEA		F			gene_product	taxon:5207	20220406	UniProt
UniProtKB	CNAG_00551	CNAG_00551		GO:0003723	UniProtKB:J9VED2	IEA		F			gene_product	taxon:5207	20220406	UniProt
UniProtKB	CNAG_00551	CNAG_00551		GO:0005634	UniProtKB:J9VED2	IEA		C			gene_product	taxon:5207	20220406	UniProt
UniProtKB	CNAG_00561	CNAG_00561		GO:0016573	UniProtKB:J9VED8	IEA		P			gene_product	taxon:5207	20220406	UniProt
UniProtKB	CNAG_00561	CNAG_00561		GO:0031509	UniProtKB:J9VED8	IEA		P			gene_product	taxon:5207	20220406	UniProt
UniProtKB	CNAG_00561	CNAG_00561		GO:0004402	UniProtKB:J9VED8	IEA		F			gene_product	taxon:5207	20220406	UniProt
UniProtKB	CNAG_00561	CNAG_00561		GO:0042393	UniProtKB:J9VED8	IEA		F			gene_product	taxon:5207	20220406	UniProt
UniProtKB	CNAG_00561	CNAG_00561		GO:0000781	UniProtKB:J9VED8	IEA		C			gene_product	taxon:5207	20220406	UniProt
UniProtKB	CNAG_00561	CNAG_00561		GO:0005737	UniProtKB:J9VED8	IEA		C			gene_product	taxon:5207	20220406	UniProt
UniProtKB	CNAG_00561	CNAG_00561		GO:0005634	UniProtKB:J9VED8	IEA		C			gene_product	taxon:5207	20220406	UniProt
UniProtKB	CNAG_00377	CNAG_00377		GO:0006265	UniProtKB:J9VEP2	IEA		P			gene_product	taxon:5207	20220406	UniProt
UniProtKB	CNAG_00377	CNAG_00377		GO:0061982	UniProtKB:J9VEP2	IEA		P			gene_product	taxon:5207	20220406	UniProt
UniProtKB	CNAG_00377	CNAG_00377		GO:0005524	UniProtKB:J9VEP2	IEA		F			gene_product	taxon:5207	20220406	UniProt
UniProtKB	CNAG_00377	CNAG_00377		GO:0003677	UniProtKB:J9VEP2	IEA		F			gene_product	taxon:5207	20220406	UniProt
UniProtKB	CNAG_00377	CNAG_00377		GO:0003918	UniProtKB:J9VEP2	IEA		F			gene_product	taxon:5207	20220406	UniProt
UniProtKB	CNAG_00377	CNAG_00377		GO:0046872	UniProtKB:J9VEP2	IEA		F			gene_product	taxon:5207	20220406	UniProt
UniProtKB	CNAG_00377	CNAG_00377		GO:0000781	UniProtKB:J9VEP2	IEA		C			gene_product	taxon:5207	20220406	UniProt
UniProtKB	CNAG_00377	CNAG_00377		GO:0005737	UniProtKB:J9VEP2	IEA		C			gene_product	taxon:5207	20220406	UniProt
UniProtKB	CNAG_00377	CNAG_00377		GO:0005634	UniProtKB:J9VEP2	IEA		C			gene_product	taxon:5207	20220406	UniProt
UniProtKB	CNAG_00441	CNAG_00441		GO:0006177	UniProtKB:J9VET5	IEA		P			gene_product	taxon:5207	20220406	UniProt
UniProtKB	CNAG_00441	CNAG_00441		GO:0003938	UniProtKB:J9VET5	IEA		F			gene_product	taxon:5207	20220406	UniProt
UniProtKB	CNAG_00441	CNAG_00441		GO:0046872	UniProtKB:J9VET5	IEA		F			gene_product	taxon:5207	20220406	UniProt
UniProtKB	CNAG_00441	CNAG_00441		GO:0000166	UniProtKB:J9VET5	IEA		F			gene_product	taxon:5207	20220406	UniProt
UniProtKB	CNAG_00441	CNAG_00441		GO:0005737	UniProtKB:J9VET5	IEA		C			gene_product	taxon:5207	20220406	UniProt
UniProtKB	CNAG_00747	CNAG_00747		GO:0006099	UniProtKB:J9VEX3	IEA		P			gene_product	taxon:5207	20220406	UniProt
UniProtKB	CNAG_00747	CNAG_00747		GO:0005524	UniProtKB:J9VEX3	IEA		F			gene_product	taxon:5207	20220406	UniProt
UniProtKB	CNAG_00747	CNAG_00747		GO:0000287	UniProtKB:J9VEX3	IEA		F			gene_product	taxon:5207	20220406	UniProt
UniProtKB	CNAG_00747	CNAG_00747		GO:0004775	UniProtKB:J9VEX3	IEA		F			gene_product	taxon:5207	20220406	UniProt
UniProtKB	CNAG_00747	CNAG_00747		GO:0005739	UniProtKB:J9VEX3	IEA		C			gene_product	taxon:5207	20220406	UniProt
UniProtKB	CNAG_03603	CNAG_03603		GO:0006364	UniProtKB:J9VFH9	IEA		P			gene_product	taxon:5207	20220406	UniProt
UniProtKB	CNAG_03603	CNAG_03603		GO:0005524	UniProtKB:J9VFH9	IEA		F			gene_product	taxon:5207	20220406	UniProt
UniProtKB	CNAG_03603	CNAG_03603		GO:0016787	UniProtKB:J9VFH9	IEA		F			gene_product	taxon:5207	20220406	UniProt
UniProtKB	CNAG_03603	CNAG_03603		GO:0003723	UniProtKB:J9VFH9	IEA		F			gene_product	taxon:5207	20220406	UniProt
UniProtKB	CNAG_03603	CNAG_03603		GO:0003724	UniProtKB:J9VFH9	IEA		F			gene_product	taxon:5207	20220406	UniProt
UniProtKB	CNAG_03603	CNAG_03603		GO:0005730	UniProtKB:J9VFH9	IEA		C			gene_product	taxon:5207	20220406	UniProt
UniProtKB	CNAG_00743	CNAG_00743		GO:0006541	UniProtKB:J9VFK1	IEA		P			gene_product	taxon:5207	20220406	UniProt
UniProtKB	CNAG_00743	CNAG_00743		GO:0000105	UniProtKB:J9VFK1	IEA		P			gene_product	taxon:5207	20220406	UniProt
UniProtKB	CNAG_00743	CNAG_00743		GO:0004359	UniProtKB:J9VFK1	IEA		F			gene_product	taxon:5207	20220406	UniProt
UniProtKB	CNAG_00743	CNAG_00743		GO:0000107	UniProtKB:J9VFK1	IEA		F			gene_product	taxon:5207	20220406	UniProt
UniProtKB	CNAG_00743	CNAG_00743		GO:0016833	UniProtKB:J9VFK1	IEA		F			gene_product	taxon:5207	20220406	UniProt
UniProtKB	CNAG_00743	CNAG_00743		GO:0005730	UniProtKB:J9VFK1	IEA		C			gene_product	taxon:5207	20220406	UniProt
UniProtKB	CNAG_00099	CNAG_00099		GO:0006270	UniProtKB:J9VFV9	IEA		P			gene_product	taxon:5207	20220406	UniProt
UniProtKB	CNAG_00099	CNAG_00099		GO:0033260	UniProtKB:J9VFV9	IEA		P			gene_product	taxon:5207	20220406	UniProt
UniProtKB	CNAG_00099	CNAG_00099		GO:0030174	UniProtKB:J9VFV9	IEA		P			gene_product	taxon:5207	20220406	UniProt
UniProtKB	CNAG_00099	CNAG_00099		GO:0005524	UniProtKB:J9VFV9	IEA		F			gene_product	taxon:5207	20220406	UniProt
UniProtKB	CNAG_00099	CNAG_00099		GO:0016887	UniProtKB:J9VFV9	IEA		F			gene_product	taxon:5207	20220406	UniProt
UniProtKB	CNAG_00099	CNAG_00099		GO:0003677	UniProtKB:J9VFV9	IEA		F			gene_product	taxon:5207	20220406	UniProt
UniProtKB	CNAG_00099	CNAG_00099		GO:0003678	UniProtKB:J9VFV9	IEA		F			gene_product	taxon:5207	20220406	UniProt
UniProtKB	CNAG_00099	CNAG_00099		GO:0031261	UniProtKB:J9VFV9	IEA		C			gene_product	taxon:5207	20220406	UniProt
UniProtKB	CNAG_00099	CNAG_00099		GO:0042555	UniProtKB:J9VFV9	IEA		C			gene_product	taxon:5207	20220406	UniProt
UniProtKB	CNAG_00099	CNAG_00099		GO:0005656	UniProtKB:J9VFV9	IEA		C			gene_product	taxon:5207	20220406	UniProt
UniProtKB	CNAG_00099	CNAG_00099		GO:0043596	UniProtKB:J9VFV9	IEA		C			gene_product	taxon:5207	20220406	UniProt
UniProtKB	CNAG_03826	CNAG_03826		GO:0016573	UniProtKB:J9VG27	IEA		P			gene_product	taxon:5207	20220406	UniProt
UniProtKB	CNAG_03826	CNAG_03826		GO:0006355	UniProtKB:J9VG27	IEA		P			gene_product	taxon:5207	20220406	UniProt
UniProtKB	CNAG_03826	CNAG_03826		GO:0004402	UniProtKB:J9VG27	IEA		F			gene_product	taxon:5207	20220406	UniProt
UniProtKB	CNAG_03826	CNAG_03826		GO:0106226	UniProtKB:J9VG27	IEA		F			gene_product	taxon:5207	20220406	UniProt
UniProtKB	CNAG_03826	CNAG_03826		GO:0140064	UniProtKB:J9VG27	IEA		F			gene_product	taxon:5207	20220406	UniProt
UniProtKB	CNAG_03826	CNAG_03826		GO:0031261	UniProtKB:J9VG27	IEA		C			gene_product	taxon:5207	20220406	UniProt
UniProtKB	CNAG_03826	CNAG_03826		GO:0042555	UniProtKB:J9VG27	IEA		C			gene_product	taxon:5207	20220406	UniProt
UniProtKB	CNAG_03826	CNAG_03826		GO:0005656	UniProtKB:J9VG27	IEA		C			gene_product	taxon:5207	20220406	UniProt
UniProtKB	CNAG_03826	CNAG_03826		GO:0043596	UniProtKB:J9VG27	IEA		C			gene_product	taxon:5207	20220406	UniProt
UniProtKB	CNAG_03962	CNAG_03962		GO:0006270	UniProtKB:J9VGF6	IEA		P			gene_product	taxon:5207	20220406	UniProt
UniProtKB	CNAG_03962	CNAG_03962		GO:0033260	UniProtKB:J9VGF6	IEA		P			gene_product	taxon:5207	20220406	UniProt
UniProtKB	CNAG_03962	CNAG_03962		GO:0030174	UniProtKB:J9VGF6	IEA		P			gene_product	taxon:5207	20220406	UniProt
UniProtKB	CNAG_03962	CNAG_03962		GO:0005524	UniProtKB:J9VGF6	IEA		F			gene_product	taxon:5207	20220406	UniProt
UniProtKB	CNAG_03962	CNAG_03962		GO:0016887	UniProtKB:J9VGF6	IEA		F			gene_product	taxon:5207	20220406	UniProt
UniProtKB	CNAG_03962	CNAG_03962		GO:0003677	UniProtKB:J9VGF6	IEA		F			gene_product	taxon:5207	20220406	UniProt
UniProtKB	CNAG_03962	CNAG_03962		GO:0003678	UniProtKB:J9VGF6	IEA		F			gene_product	taxon:5207	20220406	UniProt
UniProtKB	CNAG_03962	CNAG_03962		GO:0031261	UniProtKB:J9VGF6	IEA		C			gene_product	taxon:5207	20220406	UniProt
UniProtKB	CNAG_03962	CNAG_03962		GO:0042555	UniProtKB:J9VGF6	IEA		C			gene_product	taxon:5207	20220406	UniProt
UniProtKB	CNAG_03962	CNAG_03962		GO:0005656	UniProtKB:J9VGF6	IEA		C			gene_product	taxon:5207	20220406	UniProt
UniProtKB	CNAG_03962	CNAG_03962		GO:0043596	UniProtKB:J9VGF6	IEA		C			gene_product	taxon:5207	20220406	UniProt
UniProtKB	CNAG_03762	CNAG_03762		GO:0000453	UniProtKB:J9VGJ3	IEA		P			gene_product	taxon:5207	20220406	UniProt
UniProtKB	CNAG_03762	CNAG_03762		GO:0070039	UniProtKB:J9VGJ3	IEA		F			gene_product	taxon:5207	20220406	UniProt
UniProtKB	CNAG_03762	CNAG_03762		GO:0008650	UniProtKB:J9VGJ3	IEA		F			gene_product	taxon:5207	20220406	UniProt
UniProtKB	CNAG_03762	CNAG_03762		GO:0005730	UniProtKB:J9VGJ3	IEA		C			gene_product	taxon:5207	20220406	UniProt
UniProtKB	CNAG_03762	CNAG_03762		GO:0030687	UniProtKB:J9VGJ3	IEA		C			gene_product	taxon:5207	20220406	UniProt
UniProtKB	CNAG_04052	CNAG_04052		GO:0051301	UniProtKB:J9VGN6	IEA		P			gene_product	taxon:5207	20220406	UniProt
UniProtKB	CNAG_04052	CNAG_04052		GO:0006270	UniProtKB:J9VGN6	IEA		P			gene_product	taxon:5207	20220406	UniProt
UniProtKB	CNAG_04052	CNAG_04052		GO:0033260	UniProtKB:J9VGN6	IEA		P			gene_product	taxon:5207	20220406	UniProt
UniProtKB	CNAG_04052	CNAG_04052		GO:0030174	UniProtKB:J9VGN6	IEA		P			gene_product	taxon:5207	20220406	UniProt
UniProtKB	CNAG_04052	CNAG_04052		GO:0005524	UniProtKB:J9VGN6	IEA		F			gene_product	taxon:5207	20220406	UniProt
UniProtKB	CNAG_04052	CNAG_04052		GO:0016887	UniProtKB:J9VGN6	IEA		F			gene_product	taxon:5207	20220406	UniProt
UniProtKB	CNAG_04052	CNAG_04052		GO:0003678	UniProtKB:J9VGN6	IEA		F			gene_product	taxon:5207	20220406	UniProt
UniProtKB	CNAG_04052	CNAG_04052		GO:0003688	UniProtKB:J9VGN6	IEA		F			gene_product	taxon:5207	20220406	UniProt
UniProtKB	CNAG_04052	CNAG_04052		GO:0031261	UniProtKB:J9VGN6	IEA		C			gene_product	taxon:5207	20220406	UniProt
UniProtKB	CNAG_04052	CNAG_04052		GO:0042555	UniProtKB:J9VGN6	IEA		C			gene_product	taxon:5207	20220406	UniProt
UniProtKB	CNAG_04052	CNAG_04052		GO:0005656	UniProtKB:J9VGN6	IEA		C			gene_product	taxon:5207	20220406	UniProt
UniProtKB	CNAG_04052	CNAG_04052		GO:0043596	UniProtKB:J9VGN6	IEA		C			gene_product	taxon:5207	20220406	UniProt
UniProtKB	CNAG_07499	CNAG_07499		GO:0071555	UniProtKB:J9VGT6	IEA		P			gene_product	taxon:5207	20220406	UniProt
UniProtKB	CNAG_07499	CNAG_07499		GO:0034221	UniProtKB:J9VGT6	IEA		P			gene_product	taxon:5207	20220406	UniProt
UniProtKB	CNAG_07499	CNAG_07499		GO:0004100	UniProtKB:J9VGT6	IEA		F			gene_product	taxon:5207	20220406	UniProt
UniProtKB	CNAG_07499	CNAG_07499		GO:0005886	UniProtKB:J9VGT6	IEA		C			gene_product	taxon:5207	20220406	UniProt
UniProtKB	CNAG_03923	CNAG_03923		GO:0000737	UniProtKB:J9VH00	IEA		P			gene_product	taxon:5207	20220406	UniProt
UniProtKB	CNAG_03923	CNAG_03923		GO:0000727	UniProtKB:J9VH00	IEA		P			gene_product	taxon:5207	20220406	UniProt
UniProtKB	CNAG_03923	CNAG_03923		GO:0051321	UniProtKB:J9VH00	IEA		P			gene_product	taxon:5207	20220406	UniProt
UniProtKB	CNAG_03923	CNAG_03923		GO:0008821	UniProtKB:J9VH00	IEA		F			gene_product	taxon:5207	20220406	UniProt
UniProtKB	CNAG_03923	CNAG_03923		GO:0003677	UniProtKB:J9VH00	IEA		F			gene_product	taxon:5207	20220406	UniProt
UniProtKB	CNAG_03923	CNAG_03923		GO:0046872	UniProtKB:J9VH00	IEA		F			gene_product	taxon:5207	20220406	UniProt
UniProtKB	CNAG_03923	CNAG_03923		GO:0048476	UniProtKB:J9VH00	IEA		C			gene_product	taxon:5207	20220406	UniProt
UniProtKB	CNAG_03923	CNAG_03923		GO:0005634	UniProtKB:J9VH00	IEA		C			gene_product	taxon:5207	20220406	UniProt
UniProtKB	CNAG_00601	CNAG_00601		GO:0030245	UniProtKB:J9VH79	IEA		P			gene_product	taxon:5207	20220406	UniProt
UniProtKB	CNAG_00601	CNAG_00601		GO:0008810	UniProtKB:J9VH79	IEA		F			gene_product	taxon:5207	20220406	UniProt
UniProtKB	CNAG_00601	CNAG_00601		GO:0030248	UniProtKB:J9VH79	IEA		F			gene_product	taxon:5207	20220406	UniProt
UniProtKB	CNAG_00601	CNAG_00601		GO:0005576	UniProtKB:J9VH79	IEA		C			gene_product	taxon:5207	20220406	UniProt
UniProtKB	CNAG_00677	CNAG_00677		GO:0030245	UniProtKB:J9VHE9	IEA		P			gene_product	taxon:5207	20220406	UniProt
UniProtKB	CNAG_00677	CNAG_00677		GO:0044729	UniProtKB:J9VHE9	IEA		F			gene_product	taxon:5207	20220406	UniProt
UniProtKB	CNAG_00677	CNAG_00677		GO:0005634	UniProtKB:J9VHE9	IEA		C			gene_product	taxon:5207	20220406	UniProt
UniProtKB	CNAG_02888	CNAG_02888		GO:0006751	UniProtKB:J9VHX4	IEA		P			gene_product	taxon:5207	20220406	UniProt
UniProtKB	CNAG_02888	CNAG_02888		GO:0036374	UniProtKB:J9VHX4	IEA		F			gene_product	taxon:5207	20220406	UniProt
UniProtKB	CNAG_02888	CNAG_02888		GO:0102953	UniProtKB:J9VHX4	IEA		F			gene_product	taxon:5207	20220406	UniProt
UniProtKB	CNAG_02888	CNAG_02888		GO:0103068	UniProtKB:J9VHX4	IEA		F			gene_product	taxon:5207	20220406	UniProt
UniProtKB	CNAG_02888	CNAG_02888		GO:0005634	UniProtKB:J9VHX4	IEA		C			gene_product	taxon:5207	20220406	UniProt
UniProtKB	CNAG_02654	CNAG_02654		GO:0006281	UniProtKB:J9VHY1	IEA		P			gene_product	taxon:5207	20220406	UniProt
UniProtKB	CNAG_02654	CNAG_02654		GO:0006260	UniProtKB:J9VHY1	IEA		P			gene_product	taxon:5207	20220406	UniProt
UniProtKB	CNAG_02654	CNAG_02654		GO:0051539	UniProtKB:J9VHY1	IEA		F			gene_product	taxon:5207	20220406	UniProt
UniProtKB	CNAG_02654	CNAG_02654		GO:0003677	UniProtKB:J9VHY1	IEA		F			gene_product	taxon:5207	20220406	UniProt
UniProtKB	CNAG_02654	CNAG_02654		GO:0003887	UniProtKB:J9VHY1	IEA		F			gene_product	taxon:5207	20220406	UniProt
UniProtKB	CNAG_02654	CNAG_02654		GO:0000166	UniProtKB:J9VHY1	IEA		F			gene_product	taxon:5207	20220406	UniProt
UniProtKB	CNAG_02654	CNAG_02654		GO:0008270	UniProtKB:J9VHY1	IEA		F			gene_product	taxon:5207	20220406	UniProt
UniProtKB	CNAG_02654	CNAG_02654		GO:0008622	UniProtKB:J9VHY1	IEA		C			gene_product	taxon:5207	20220406	UniProt
UniProtKB	CNAG_00097	CNAG_00097		GO:0006281	UniProtKB:J9VHZ4	IEA		P			gene_product	taxon:5207	20220406	UniProt
UniProtKB	CNAG_00097	CNAG_00097		GO:0006260	UniProtKB:J9VHZ4	IEA		P			gene_product	taxon:5207	20220406	UniProt
UniProtKB	CNAG_00097	CNAG_00097		GO:0022857	UniProtKB:J9VHZ4	IEA		F			gene_product	taxon:5207	20220406	UniProt
UniProtKB	CNAG_00097	CNAG_00097		GO:0005886	UniProtKB:J9VHZ4	IEA		C			gene_product	taxon:5207	20220406	UniProt
UniProtKB	CNAG_02858	CNAG_02858		GO:0044208	UniProtKB:J9VI09	IEA		P			gene_product	taxon:5207	20220406	UniProt
UniProtKB	CNAG_02858	CNAG_02858		GO:0004019	UniProtKB:J9VI09	IEA		F			gene_product	taxon:5207	20220406	UniProt
UniProtKB	CNAG_02858	CNAG_02858		GO:0005525	UniProtKB:J9VI09	IEA		F			gene_product	taxon:5207	20220406	UniProt
UniProtKB	CNAG_02858	CNAG_02858		GO:0000287	UniProtKB:J9VI09	IEA		F			gene_product	taxon:5207	20220406	UniProt
UniProtKB	CNAG_02858	CNAG_02858		GO:0005737	UniProtKB:J9VI09	IEA		C			gene_product	taxon:5207	20220406	UniProt
UniProtKB	CNAG_06774	CNAG_06774		GO:0044208	UniProtKB:J9VI13	IEA		P			gene_product	taxon:5207	20220406	UniProt
UniProtKB	CNAG_06774	CNAG_06774		GO:0008176	UniProtKB:J9VI13	IEA		F			gene_product	taxon:5207	20220406	UniProt
UniProtKB	CNAG_06774	CNAG_06774		GO:0000049	UniProtKB:J9VI13	IEA		F			gene_product	taxon:5207	20220406	UniProt
UniProtKB	CNAG_06774	CNAG_06774		GO:0005634	UniProtKB:J9VI13	IEA		C			gene_product	taxon:5207	20220406	UniProt
UniProtKB	CNAG_06906	CNAG_06906		GO:0044208	UniProtKB:J9VI89	IEA		P			gene_product	taxon:5207	20220406	UniProt
UniProtKB	CNAG_06906	CNAG_06906		GO:0003723	UniProtKB:J9VI89	IEA		F			gene_product	taxon:5207	20220406	UniProt
UniProtKB	CNAG_06906	CNAG_06906		GO:0003743	UniProtKB:J9VI89	IEA		F			gene_product	taxon:5207	20220406	UniProt
UniProtKB	CNAG_06906	CNAG_06906		GO:0000932	UniProtKB:J9VI89	IEA		C			gene_product	taxon:5207	20220406	UniProt
UniProtKB	CNAG_00364	CNAG_00364		GO:0002949	UniProtKB:J9VIU8	IEA		P			gene_product	taxon:5207	20220406	UniProt
UniProtKB	CNAG_00364	CNAG_00364		GO:0046872	UniProtKB:J9VIU8	IEA		F			gene_product	taxon:5207	20220406	UniProt
UniProtKB	CNAG_00364	CNAG_00364		GO:0061711	UniProtKB:J9VIU8	IEA		F			gene_product	taxon:5207	20220406	UniProt
UniProtKB	CNAG_00364	CNAG_00364		GO:0005737	UniProtKB:J9VIU8	IEA		C			gene_product	taxon:5207	20220406	UniProt
UniProtKB	CNAG_00364	CNAG_00364		GO:0000408	UniProtKB:J9VIU8	IEA		C			gene_product	taxon:5207	20220406	UniProt
UniProtKB	CNAG_00364	CNAG_00364		GO:0005634	UniProtKB:J9VIU8	IEA		C			gene_product	taxon:5207	20220406	UniProt
UniProtKB	CNAG_03855	CNAG_03855		GO:0006506	UniProtKB:J9VIW3	IEA		P			gene_product	taxon:5207	20220406	UniProt
UniProtKB	CNAG_03855	CNAG_03855		GO:0051751	UniProtKB:J9VIW3	IEA		F			gene_product	taxon:5207	20220406	UniProt
UniProtKB	CNAG_03855	CNAG_03855		GO:0004376	UniProtKB:J9VIW3	IEA		F			gene_product	taxon:5207	20220406	UniProt
UniProtKB	CNAG_03855	CNAG_03855		GO:0005789	UniProtKB:J9VIW3	IEA		C			gene_product	taxon:5207	20220406	UniProt
UniProtKB	CNAG_03926	CNAG_03926		GO:0070084	UniProtKB:J9VJ52	IEA		P			gene_product	taxon:5207	20220406	UniProt
UniProtKB	CNAG_03926	CNAG_03926		GO:0006508	UniProtKB:J9VJ52	IEA		P			gene_product	taxon:5207	20220406	UniProt
UniProtKB	CNAG_03926	CNAG_03926		GO:0046872	UniProtKB:J9VJ52	IEA		F			gene_product	taxon:5207	20220406	UniProt
UniProtKB	CNAG_03926	CNAG_03926		GO:0070006	UniProtKB:J9VJ52	IEA		F			gene_product	taxon:5207	20220406	UniProt
UniProtKB	CNAG_03926	CNAG_03926		GO:0005737	UniProtKB:J9VJ52	IEA		C			gene_product	taxon:5207	20220406	UniProt
UniProtKB	CNAG_06830	CNAG_06830		GO:0000105	UniProtKB:J9VJK6	IEA		P			gene_product	taxon:5207	20220406	UniProt
UniProtKB	CNAG_06830	CNAG_06830		GO:0005524	UniProtKB:J9VJK6	IEA		F			gene_product	taxon:5207	20220406	UniProt
UniProtKB	CNAG_06830	CNAG_06830		GO:0004399	UniProtKB:J9VJK6	IEA		F			gene_product	taxon:5207	20220406	UniProt
UniProtKB	CNAG_06830	CNAG_06830		GO:0046872	UniProtKB:J9VJK6	IEA		F			gene_product	taxon:5207	20220406	UniProt
UniProtKB	CNAG_06830	CNAG_06830		GO:0051287	UniProtKB:J9VJK6	IEA		F			gene_product	taxon:5207	20220406	UniProt
UniProtKB	CNAG_06830	CNAG_06830		GO:0004635	UniProtKB:J9VJK6	IEA		F			gene_product	taxon:5207	20220406	UniProt
UniProtKB	CNAG_06830	CNAG_06830		GO:0004636	UniProtKB:J9VJK6	IEA		F			gene_product	taxon:5207	20220406	UniProt
UniProtKB	CNAG_06830	CNAG_06830		GO:0005737	UniProtKB:J9VJK6	IEA		C			gene_product	taxon:5207	20220406	UniProt
UniProtKB	CNAG_01382	CNAG_01382		GO:0070681	UniProtKB:J9VJW8	IEA		P			gene_product	taxon:5207	20220406	UniProt
UniProtKB	CNAG_01382	CNAG_01382		GO:0032543	UniProtKB:J9VJW8	IEA		P			gene_product	taxon:5207	20220406	UniProt
UniProtKB	CNAG_01382	CNAG_01382		GO:0004040	UniProtKB:J9VJW8	IEA		F			gene_product	taxon:5207	20220406	UniProt
UniProtKB	CNAG_01382	CNAG_01382		GO:0005524	UniProtKB:J9VJW8	IEA		F			gene_product	taxon:5207	20220406	UniProt
UniProtKB	CNAG_01382	CNAG_01382		GO:0050567	UniProtKB:J9VJW8	IEA		F			gene_product	taxon:5207	20220406	UniProt
UniProtKB	CNAG_01382	CNAG_01382		GO:0043864	UniProtKB:J9VJW8	IEA		F			gene_product	taxon:5207	20220406	UniProt
UniProtKB	CNAG_01382	CNAG_01382		GO:0016740	UniProtKB:J9VJW8	IEA		F			gene_product	taxon:5207	20220406	UniProt
UniProtKB	CNAG_01382	CNAG_01382		GO:0030956	UniProtKB:J9VJW8	IEA		C			gene_product	taxon:5207	20220406	UniProt
UniProtKB	CNAG_01382	CNAG_01382		GO:0005739	UniProtKB:J9VJW8	IEA		C			gene_product	taxon:5207	20220406	UniProt
UniProtKB	CNAG_01377	CNAG_01377		GO:0006397	UniProtKB:J9VJX2	IEA		P			gene_product	taxon:5207	20220406	UniProt
UniProtKB	CNAG_01377	CNAG_01377		GO:0000289	UniProtKB:J9VJX2	IEA		P			gene_product	taxon:5207	20220406	UniProt
UniProtKB	CNAG_01377	CNAG_01377		GO:0046872	UniProtKB:J9VJX2	IEA		F			gene_product	taxon:5207	20220406	UniProt
UniProtKB	CNAG_01377	CNAG_01377		GO:0003676	UniProtKB:J9VJX2	IEA		F			gene_product	taxon:5207	20220406	UniProt
UniProtKB	CNAG_01377	CNAG_01377		GO:0004535	UniProtKB:J9VJX2	IEA		F			gene_product	taxon:5207	20220406	UniProt
UniProtKB	CNAG_01377	CNAG_01377		GO:0031251	UniProtKB:J9VJX2	IEA		C			gene_product	taxon:5207	20220406	UniProt
UniProtKB	CNAG_02870	CNAG_02870		GO:0006730	UniProtKB:J9VK54	IEA		P			gene_product	taxon:5207	20220406	UniProt
UniProtKB	CNAG_02870	CNAG_02870		GO:0005524	UniProtKB:J9VK54	IEA		F			gene_product	taxon:5207	20220406	UniProt
UniProtKB	CNAG_02870	CNAG_02870		GO:0046872	UniProtKB:J9VK54	IEA		F			gene_product	taxon:5207	20220406	UniProt
UniProtKB	CNAG_02870	CNAG_02870		GO:0004326	UniProtKB:J9VK54	IEA		F			gene_product	taxon:5207	20220406	UniProt
UniProtKB	CNAG_02870	CNAG_02870		GO:0005743	UniProtKB:J9VK54	IEA		C			gene_product	taxon:5207	20220406	UniProt
UniProtKB	CNAG_02870	CNAG_02870		GO:0005759	UniProtKB:J9VK54	IEA		C			gene_product	taxon:5207	20220406	UniProt
UniProtKB	CNAG_06819	CNAG_06819		GO:0006281	UniProtKB:J9VK91	IEA		P			gene_product	taxon:5207	20220406	UniProt
UniProtKB	CNAG_06819	CNAG_06819		GO:0006351	UniProtKB:J9VK91	IEA		P			gene_product	taxon:5207	20220406	UniProt
UniProtKB	CNAG_06819	CNAG_06819		GO:0005524	UniProtKB:J9VK91	IEA		F			gene_product	taxon:5207	20220406	UniProt
UniProtKB	CNAG_06819	CNAG_06819		GO:0140658	UniProtKB:J9VK91	IEA		F			gene_product	taxon:5207	20220406	UniProt
UniProtKB	CNAG_06819	CNAG_06819		GO:0003677	UniProtKB:J9VK91	IEA		F			gene_product	taxon:5207	20220406	UniProt
UniProtKB	CNAG_06819	CNAG_06819		GO:0004386	UniProtKB:J9VK91	IEA		F			gene_product	taxon:5207	20220406	UniProt
UniProtKB	CNAG_06819	CNAG_06819		GO:0016787	UniProtKB:J9VK91	IEA		F			gene_product	taxon:5207	20220406	UniProt
UniProtKB	CNAG_06819	CNAG_06819		GO:0031011	UniProtKB:J9VK91	IEA		C			gene_product	taxon:5207	20220406	UniProt
UniProtKB	CNAG_01445	CNAG_01445		GO:0006914	UniProtKB:J9VKC3	IEA		P			gene_product	taxon:5207	20220406	UniProt
UniProtKB	CNAG_01445	CNAG_01445		GO:0006869	UniProtKB:J9VKC3	IEA		P			gene_product	taxon:5207	20220406	UniProt
UniProtKB	CNAG_01445	CNAG_01445		GO:0005524	UniProtKB:J9VKC3	IEA		F			gene_product	taxon:5207	20220406	UniProt
UniProtKB	CNAG_01445	CNAG_01445		GO:0140658	UniProtKB:J9VKC3	IEA		F			gene_product	taxon:5207	20220406	UniProt
UniProtKB	CNAG_01445	CNAG_01445		GO:0003677	UniProtKB:J9VKC3	IEA		F			gene_product	taxon:5207	20220406	UniProt
UniProtKB	CNAG_01445	CNAG_01445		GO:0004386	UniProtKB:J9VKC3	IEA		F			gene_product	taxon:5207	20220406	UniProt
UniProtKB	CNAG_01445	CNAG_01445		GO:0016787	UniProtKB:J9VKC3	IEA		F			gene_product	taxon:5207	20220406	UniProt
UniProtKB	CNAG_01445	CNAG_01445		GO:0030659	UniProtKB:J9VKC3	IEA		C			gene_product	taxon:5207	20220406	UniProt
UniProtKB	CNAG_01445	CNAG_01445		GO:0005789	UniProtKB:J9VKC3	IEA		C			gene_product	taxon:5207	20220406	UniProt
UniProtKB	CNAG_01445	CNAG_01445		GO:0000139	UniProtKB:J9VKC3	IEA		C			gene_product	taxon:5207	20220406	UniProt
UniProtKB	CNAG_01445	CNAG_01445		GO:0034045	UniProtKB:J9VKC3	IEA		C			gene_product	taxon:5207	20220406	UniProt
UniProtKB	CNAG_03610	CNAG_03610		GO:0006370	UniProtKB:J9VKH3	IEA		P			gene_product	taxon:5207	20220406	UniProt
UniProtKB	CNAG_03610	CNAG_03610		GO:0005524	UniProtKB:J9VKH3	IEA		F			gene_product	taxon:5207	20220406	UniProt
UniProtKB	CNAG_03610	CNAG_03610		GO:0005525	UniProtKB:J9VKH3	IEA		F			gene_product	taxon:5207	20220406	UniProt
UniProtKB	CNAG_03610	CNAG_03610		GO:0004484	UniProtKB:J9VKH3	IEA		F			gene_product	taxon:5207	20220406	UniProt
UniProtKB	CNAG_03610	CNAG_03610		GO:0031533	UniProtKB:J9VKH3	IEA		C			gene_product	taxon:5207	20220406	UniProt
UniProtKB	CNAG_01347	CNAG_01347		GO:0006370	UniProtKB:J9VKM5	IEA		P			gene_product	taxon:5207	20220406	UniProt
UniProtKB	CNAG_01347	CNAG_01347		GO:0005524	UniProtKB:J9VKM5	IEA		F			gene_product	taxon:5207	20220406	UniProt
UniProtKB	CNAG_01347	CNAG_01347		GO:0005525	UniProtKB:J9VKM5	IEA		F			gene_product	taxon:5207	20220406	UniProt
UniProtKB	CNAG_01347	CNAG_01347		GO:0004484	UniProtKB:J9VKM5	IEA		F			gene_product	taxon:5207	20220406	UniProt
UniProtKB	CNAG_01347	CNAG_01347		GO:0005788	UniProtKB:J9VKM5	IEA		C			gene_product	taxon:5207	20220406	UniProt
UniProtKB	CNAG_00138	CNAG_00138		GO:0032259	UniProtKB:J9VKR4	IEA		P			gene_product	taxon:5207	20220406	UniProt
UniProtKB	CNAG_00138	CNAG_00138		GO:0006744	UniProtKB:J9VKR4	IEA		P			gene_product	taxon:5207	20220406	UniProt
UniProtKB	CNAG_00138	CNAG_00138		GO:0043333	UniProtKB:J9VKR4	IEA		F			gene_product	taxon:5207	20220406	UniProt
UniProtKB	CNAG_00138	CNAG_00138		GO:0031314	UniProtKB:J9VKR4	IEA		C			gene_product	taxon:5207	20220406	UniProt
UniProtKB	CNAG_01238	CNAG_01238		GO:0006526	UniProtKB:J9VL07	IEA		P			gene_product	taxon:5207	20220406	UniProt
UniProtKB	CNAG_01238	CNAG_01238		GO:0004042	UniProtKB:J9VL07	IEA		F			gene_product	taxon:5207	20220406	UniProt
UniProtKB	CNAG_01238	CNAG_01238		GO:0004358	UniProtKB:J9VL07	IEA		F			gene_product	taxon:5207	20220406	UniProt
UniProtKB	CNAG_01238	CNAG_01238		GO:0103045	UniProtKB:J9VL07	IEA		F			gene_product	taxon:5207	20220406	UniProt
UniProtKB	CNAG_01238	CNAG_01238		GO:0005759	UniProtKB:J9VL07	IEA		C			gene_product	taxon:5207	20220406	UniProt
UniProtKB	CNAG_00306	CNAG_00306		GO:0006526	UniProtKB:J9VL95	IEA		P			gene_product	taxon:5207	20220406	UniProt
UniProtKB	CNAG_00306	CNAG_00306		GO:0046872	UniProtKB:J9VL95	IEA		F			gene_product	taxon:5207	20220406	UniProt
UniProtKB	CNAG_00306	CNAG_00306		GO:0005938	UniProtKB:J9VL95	IEA		C			gene_product	taxon:5207	20220406	UniProt
UniProtKB	CNAG_02500	CNAG_02500		GO:0006457	UniProtKB:J9VLH0	IEA		P			gene_product	taxon:5207	20220406	UniProt
UniProtKB	CNAG_02500	CNAG_02500		GO:0005509	UniProtKB:J9VLH0	IEA		F			gene_product	taxon:5207	20220406	UniProt
UniProtKB	CNAG_02500	CNAG_02500		GO:0051082	UniProtKB:J9VLH0	IEA		F			gene_product	taxon:5207	20220406	UniProt
UniProtKB	CNAG_02500	CNAG_02500		GO:0005789	UniProtKB:J9VLH0	IEA		C			gene_product	taxon:5207	20220406	UniProt
UniProtKB	CNAG_02487	CNAG_02487		GO:0006633	UniProtKB:J9VLI7	IEA		P			gene_product	taxon:5207	20220406	UniProt
UniProtKB	CNAG_02487	CNAG_02487		GO:0102343	UniProtKB:J9VLI7	IEA		F			gene_product	taxon:5207	20220406	UniProt
UniProtKB	CNAG_02487	CNAG_02487		GO:0102344	UniProtKB:J9VLI7	IEA		F			gene_product	taxon:5207	20220406	UniProt
UniProtKB	CNAG_02487	CNAG_02487		GO:0102345	UniProtKB:J9VLI7	IEA		F			gene_product	taxon:5207	20220406	UniProt
UniProtKB	CNAG_02487	CNAG_02487		GO:0102158	UniProtKB:J9VLI7	IEA		F			gene_product	taxon:5207	20220406	UniProt
UniProtKB	CNAG_02487	CNAG_02487		GO:0005789	UniProtKB:J9VLI7	IEA		C			gene_product	taxon:5207	20220406	UniProt
UniProtKB	CNAG_00979	CNAG_00979		GO:0006633	UniProtKB:J9VLN4	IEA		P			gene_product	taxon:5207	20220406	UniProt
UniProtKB	CNAG_00979	CNAG_00979		GO:0005375	UniProtKB:J9VLN4	IEA		F			gene_product	taxon:5207	20220406	UniProt
UniProtKB	CNAG_00979	CNAG_00979		GO:0016020	UniProtKB:J9VLN4	IEA		C			gene_product	taxon:5207	20220406	UniProt
UniProtKB	CNAG_00926	CNAG_00926		GO:0006486	UniProtKB:J9VLR3	IEA		P			gene_product	taxon:5207	20220406	UniProt
UniProtKB	CNAG_00926	CNAG_00926		GO:0004378	UniProtKB:J9VLR3	IEA		F			gene_product	taxon:5207	20220406	UniProt
UniProtKB	CNAG_00926	CNAG_00926		GO:0102704	UniProtKB:J9VLR3	IEA		F			gene_product	taxon:5207	20220406	UniProt
UniProtKB	CNAG_00926	CNAG_00926		GO:0005789	UniProtKB:J9VLR3	IEA		C			gene_product	taxon:5207	20220406	UniProt
UniProtKB	CNAG_00867	CNAG_00867		GO:1904679	UniProtKB:J9VLY3	IEA		P			gene_product	taxon:5207	20220406	UniProt
UniProtKB	CNAG_00867	CNAG_00867		GO:0005365	UniProtKB:J9VLY3	IEA		F			gene_product	taxon:5207	20220406	UniProt
UniProtKB	CNAG_00867	CNAG_00867		GO:0005886	UniProtKB:J9VLY3	IEA		C			gene_product	taxon:5207	20220406	UniProt
UniProtKB	CNAG_05273	CNAG_05273		GO:0019509	UniProtKB:J9VM78	IEA		P			gene_product	taxon:5207	20220406	UniProt
UniProtKB	CNAG_05273	CNAG_05273		GO:0010308	UniProtKB:J9VM78	IEA		F			gene_product	taxon:5207	20220406	UniProt
UniProtKB	CNAG_05273	CNAG_05273		GO:0010309	UniProtKB:J9VM78	IEA		F			gene_product	taxon:5207	20220406	UniProt
UniProtKB	CNAG_05273	CNAG_05273		GO:0005506	UniProtKB:J9VM78	IEA		F			gene_product	taxon:5207	20220406	UniProt
UniProtKB	CNAG_05273	CNAG_05273		GO:0016151	UniProtKB:J9VM78	IEA		F			gene_product	taxon:5207	20220406	UniProt
UniProtKB	CNAG_05273	CNAG_05273		GO:0005737	UniProtKB:J9VM78	IEA		C			gene_product	taxon:5207	20220406	UniProt
UniProtKB	CNAG_05273	CNAG_05273		GO:0005634	UniProtKB:J9VM78	IEA		C			gene_product	taxon:5207	20220406	UniProt
UniProtKB	CNAG_07628	CNAG_07628		GO:0001732	UniProtKB:J9VMC5	IEA		P			gene_product	taxon:5207	20220406	UniProt
UniProtKB	CNAG_07628	CNAG_07628		GO:0003723	UniProtKB:J9VMC5	IEA		F			gene_product	taxon:5207	20220406	UniProt
UniProtKB	CNAG_07628	CNAG_07628		GO:0003743	UniProtKB:J9VMC5	IEA		F			gene_product	taxon:5207	20220406	UniProt
UniProtKB	CNAG_07628	CNAG_07628		GO:0031369	UniProtKB:J9VMC5	IEA		F			gene_product	taxon:5207	20220406	UniProt
UniProtKB	CNAG_07628	CNAG_07628		GO:0016282	UniProtKB:J9VMC5	IEA		C			gene_product	taxon:5207	20220406	UniProt
UniProtKB	CNAG_07628	CNAG_07628		GO:0033290	UniProtKB:J9VMC5	IEA		C			gene_product	taxon:5207	20220406	UniProt
UniProtKB	CNAG_07628	CNAG_07628		GO:0005852	UniProtKB:J9VMC5	IEA		C			gene_product	taxon:5207	20220406	UniProt
UniProtKB	CNAG_02122	CNAG_02122		GO:0032447	UniProtKB:J9VMI4	IEA		P			gene_product	taxon:5207	20220406	UniProt
UniProtKB	CNAG_02122	CNAG_02122		GO:0034227	UniProtKB:J9VMI4	IEA		P			gene_product	taxon:5207	20220406	UniProt
UniProtKB	CNAG_02122	CNAG_02122		GO:0002098	UniProtKB:J9VMI4	IEA		P			gene_product	taxon:5207	20220406	UniProt
UniProtKB	CNAG_02122	CNAG_02122		GO:0005524	UniProtKB:J9VMI4	IEA		F			gene_product	taxon:5207	20220406	UniProt
UniProtKB	CNAG_02122	CNAG_02122		GO:0016779	UniProtKB:J9VMI4	IEA		F			gene_product	taxon:5207	20220406	UniProt
UniProtKB	CNAG_02122	CNAG_02122		GO:0000049	UniProtKB:J9VMI4	IEA		F			gene_product	taxon:5207	20220406	UniProt
UniProtKB	CNAG_02122	CNAG_02122		GO:0005737	UniProtKB:J9VMI4	IEA		C			gene_product	taxon:5207	20220406	UniProt
UniProtKB	CNAG_02834	CNAG_02834		GO:0005975	UniProtKB:J9VMM9	IEA		P			gene_product	taxon:5207	20220406	UniProt
UniProtKB	CNAG_02834	CNAG_02834		GO:0030259	UniProtKB:J9VMM9	IEA		P			gene_product	taxon:5207	20220406	UniProt
UniProtKB	CNAG_02834	CNAG_02834		GO:0016126	UniProtKB:J9VMM9	IEA		P			gene_product	taxon:5207	20220406	UniProt
UniProtKB	CNAG_02834	CNAG_02834		GO:0102203	UniProtKB:J9VMM9	IEA		F			gene_product	taxon:5207	20220406	UniProt
UniProtKB	CNAG_02834	CNAG_02834		GO:0102205	UniProtKB:J9VMM9	IEA		F			gene_product	taxon:5207	20220406	UniProt
UniProtKB	CNAG_02834	CNAG_02834		GO:0102202	UniProtKB:J9VMM9	IEA		F			gene_product	taxon:5207	20220406	UniProt
UniProtKB	CNAG_02834	CNAG_02834		GO:0016906	UniProtKB:J9VMM9	IEA		F			gene_product	taxon:5207	20220406	UniProt
UniProtKB	CNAG_02834	CNAG_02834		GO:0016020	UniProtKB:J9VMM9	IEA		C			gene_product	taxon:5207	20220406	UniProt
UniProtKB	CNAG_01396	CNAG_01396		GO:0006325	UniProtKB:J9VMR6	IEA		P			gene_product	taxon:5207	20220406	UniProt
UniProtKB	CNAG_01396	CNAG_01396		GO:0016578	UniProtKB:J9VMR6	IEA		P			gene_product	taxon:5207	20220406	UniProt
UniProtKB	CNAG_01396	CNAG_01396		GO:0006406	UniProtKB:J9VMR6	IEA		P			gene_product	taxon:5207	20220406	UniProt
UniProtKB	CNAG_01396	CNAG_01396		GO:0015031	UniProtKB:J9VMR6	IEA		P			gene_product	taxon:5207	20220406	UniProt
UniProtKB	CNAG_01396	CNAG_01396		GO:0006368	UniProtKB:J9VMR6	IEA		P			gene_product	taxon:5207	20220406	UniProt
UniProtKB	CNAG_01396	CNAG_01396		GO:0003713	UniProtKB:J9VMR6	IEA		F			gene_product	taxon:5207	20220406	UniProt
UniProtKB	CNAG_01396	CNAG_01396		GO:0071819	UniProtKB:J9VMR6	IEA		C			gene_product	taxon:5207	20220406	UniProt
UniProtKB	CNAG_01396	CNAG_01396		GO:0005643	UniProtKB:J9VMR6	IEA		C			gene_product	taxon:5207	20220406	UniProt
UniProtKB	CNAG_01396	CNAG_01396		GO:0005654	UniProtKB:J9VMR6	IEA		C			gene_product	taxon:5207	20220406	UniProt
UniProtKB	CNAG_01396	CNAG_01396		GO:0000932	UniProtKB:J9VMR6	IEA		C			gene_product	taxon:5207	20220406	UniProt
UniProtKB	CNAG_01396	CNAG_01396		GO:0000124	UniProtKB:J9VMR6	IEA		C			gene_product	taxon:5207	20220406	UniProt
UniProtKB	CNAG_01396	CNAG_01396		GO:0070390	UniProtKB:J9VMR6	IEA		C			gene_product	taxon:5207	20220406	UniProt
UniProtKB	CNAG_02793	CNAG_02793		GO:0034354	UniProtKB:J9VMV3	IEA		P			gene_product	taxon:5207	20220406	UniProt
UniProtKB	CNAG_02793	CNAG_02793		GO:0043420	UniProtKB:J9VMV3	IEA		P			gene_product	taxon:5207	20220406	UniProt
UniProtKB	CNAG_02793	CNAG_02793		GO:0019805	UniProtKB:J9VMV3	IEA		P			gene_product	taxon:5207	20220406	UniProt
UniProtKB	CNAG_02793	CNAG_02793		GO:0006569	UniProtKB:J9VMV3	IEA		P			gene_product	taxon:5207	20220406	UniProt
UniProtKB	CNAG_02793	CNAG_02793		GO:0071949	UniProtKB:J9VMV3	IEA		F			gene_product	taxon:5207	20220406	UniProt
UniProtKB	CNAG_02793	CNAG_02793		GO:0004502	UniProtKB:J9VMV3	IEA		F			gene_product	taxon:5207	20220406	UniProt
UniProtKB	CNAG_02793	CNAG_02793		GO:0005741	UniProtKB:J9VMV3	IEA		C			gene_product	taxon:5207	20220406	UniProt
UniProtKB	CNAG_02217	CNAG_02217		GO:0071555	UniProtKB:J9VMX7	IEA		P			gene_product	taxon:5207	20220406	UniProt
UniProtKB	CNAG_02217	CNAG_02217		GO:0034221	UniProtKB:J9VMX7	IEA		P			gene_product	taxon:5207	20220406	UniProt
UniProtKB	CNAG_02217	CNAG_02217		GO:0004100	UniProtKB:J9VMX7	IEA		F			gene_product	taxon:5207	20220406	UniProt
UniProtKB	CNAG_02217	CNAG_02217		GO:0005886	UniProtKB:J9VMX7	IEA		C			gene_product	taxon:5207	20220406	UniProt
UniProtKB	CNAG_02212	CNAG_02212		GO:0001732	UniProtKB:J9VMY2	IEA		P			gene_product	taxon:5207	20220406	UniProt
UniProtKB	CNAG_02212	CNAG_02212		GO:0003723	UniProtKB:J9VMY2	IEA		F			gene_product	taxon:5207	20220406	UniProt
UniProtKB	CNAG_02212	CNAG_02212		GO:0003743	UniProtKB:J9VMY2	IEA		F			gene_product	taxon:5207	20220406	UniProt
UniProtKB	CNAG_02212	CNAG_02212		GO:0016282	UniProtKB:J9VMY2	IEA		C			gene_product	taxon:5207	20220406	UniProt
UniProtKB	CNAG_02212	CNAG_02212		GO:0033290	UniProtKB:J9VMY2	IEA		C			gene_product	taxon:5207	20220406	UniProt
UniProtKB	CNAG_02212	CNAG_02212		GO:0005852	UniProtKB:J9VMY2	IEA		C			gene_product	taxon:5207	20220406	UniProt
UniProtKB	CNAG_02657	CNAG_02657		GO:0001732	UniProtKB:J9VN60	IEA		P			gene_product	taxon:5207	20220406	UniProt
UniProtKB	CNAG_02657	CNAG_02657		GO:0003723	UniProtKB:J9VN60	IEA		F			gene_product	taxon:5207	20220406	UniProt
UniProtKB	CNAG_02657	CNAG_02657		GO:0003743	UniProtKB:J9VN60	IEA		F			gene_product	taxon:5207	20220406	UniProt
UniProtKB	CNAG_02657	CNAG_02657		GO:0016282	UniProtKB:J9VN60	IEA		C			gene_product	taxon:5207	20220406	UniProt
UniProtKB	CNAG_02657	CNAG_02657		GO:0033290	UniProtKB:J9VN60	IEA		C			gene_product	taxon:5207	20220406	UniProt
UniProtKB	CNAG_02657	CNAG_02657		GO:0005852	UniProtKB:J9VN60	IEA		C			gene_product	taxon:5207	20220406	UniProt
UniProtKB	CNAG_03637	CNAG_03637		GO:0006310	UniProtKB:J9VN62	IEA		P			gene_product	taxon:5207	20220406	UniProt
UniProtKB	CNAG_03637	CNAG_03637		GO:0006303	UniProtKB:J9VN62	IEA		P			gene_product	taxon:5207	20220406	UniProt
UniProtKB	CNAG_03637	CNAG_03637		GO:0000723	UniProtKB:J9VN62	IEA		P			gene_product	taxon:5207	20220406	UniProt
UniProtKB	CNAG_03637	CNAG_03637		GO:0005524	UniProtKB:J9VN62	IEA		F			gene_product	taxon:5207	20220406	UniProt
UniProtKB	CNAG_03637	CNAG_03637		GO:0003684	UniProtKB:J9VN62	IEA		F			gene_product	taxon:5207	20220406	UniProt
UniProtKB	CNAG_03637	CNAG_03637		GO:0004386	UniProtKB:J9VN62	IEA		F			gene_product	taxon:5207	20220406	UniProt
UniProtKB	CNAG_03637	CNAG_03637		GO:0016787	UniProtKB:J9VN62	IEA		F			gene_product	taxon:5207	20220406	UniProt
UniProtKB	CNAG_03637	CNAG_03637		GO:0042162	UniProtKB:J9VN62	IEA		F			gene_product	taxon:5207	20220406	UniProt
UniProtKB	CNAG_03637	CNAG_03637		GO:0000781	UniProtKB:J9VN62	IEA		C			gene_product	taxon:5207	20220406	UniProt
UniProtKB	CNAG_03637	CNAG_03637		GO:0043564	UniProtKB:J9VN62	IEA		C			gene_product	taxon:5207	20220406	UniProt
UniProtKB	CNAG_02111	CNAG_02111		GO:0031124	UniProtKB:J9VN68	IEA		P			gene_product	taxon:5207	20220406	UniProt
UniProtKB	CNAG_02111	CNAG_02111		GO:0005524	UniProtKB:J9VN68	IEA		F			gene_product	taxon:5207	20220406	UniProt
UniProtKB	CNAG_02111	CNAG_02111		GO:0051731	UniProtKB:J9VN68	IEA		F			gene_product	taxon:5207	20220406	UniProt
UniProtKB	CNAG_02111	CNAG_02111		GO:0005849	UniProtKB:J9VN68	IEA		C			gene_product	taxon:5207	20220406	UniProt
UniProtKB	CNAG_01266	CNAG_01266		GO:0034599	UniProtKB:J9VN78	IEA		P			gene_product	taxon:5207	20220406	UniProt
UniProtKB	CNAG_01266	CNAG_01266		GO:0051131	UniProtKB:J9VN78	IEA		P			gene_product	taxon:5207	20220406	UniProt
UniProtKB	CNAG_01266	CNAG_01266		GO:0070407	UniProtKB:J9VN78	IEA		P			gene_product	taxon:5207	20220406	UniProt
UniProtKB	CNAG_01266	CNAG_01266		GO:0006515	UniProtKB:J9VN78	IEA		P			gene_product	taxon:5207	20220406	UniProt
UniProtKB	CNAG_01266	CNAG_01266		GO:0005524	UniProtKB:J9VN78	IEA		F			gene_product	taxon:5207	20220406	UniProt
UniProtKB	CNAG_01266	CNAG_01266		GO:0016887	UniProtKB:J9VN78	IEA		F			gene_product	taxon:5207	20220406	UniProt
UniProtKB	CNAG_01266	CNAG_01266		GO:0004176	UniProtKB:J9VN78	IEA		F			gene_product	taxon:5207	20220406	UniProt
UniProtKB	CNAG_01266	CNAG_01266		GO:0043565	UniProtKB:J9VN78	IEA		F			gene_product	taxon:5207	20220406	UniProt
UniProtKB	CNAG_01266	CNAG_01266		GO:0004252	UniProtKB:J9VN78	IEA		F			gene_product	taxon:5207	20220406	UniProt
UniProtKB	CNAG_01266	CNAG_01266		GO:0005759	UniProtKB:J9VN78	IEA		C			gene_product	taxon:5207	20220406	UniProt
UniProtKB	CNAG_02609	CNAG_02609		GO:0032259	UniProtKB:J9VN99	IEA		P			gene_product	taxon:5207	20220406	UniProt
UniProtKB	CNAG_02609	CNAG_02609		GO:0006744	UniProtKB:J9VN99	IEA		P			gene_product	taxon:5207	20220406	UniProt
UniProtKB	CNAG_02609	CNAG_02609		GO:0008425	UniProtKB:J9VN99	IEA		F			gene_product	taxon:5207	20220406	UniProt
UniProtKB	CNAG_02609	CNAG_02609		GO:0008689	UniProtKB:J9VN99	IEA		F			gene_product	taxon:5207	20220406	UniProt
UniProtKB	CNAG_02609	CNAG_02609		GO:0004395	UniProtKB:J9VN99	IEA		F			gene_product	taxon:5207	20220406	UniProt
UniProtKB	CNAG_02609	CNAG_02609		GO:0031314	UniProtKB:J9VN99	IEA		C			gene_product	taxon:5207	20220406	UniProt
UniProtKB	CNAG_06672	CNAG_06672		GO:0042183	UniProtKB:J9VNC5	IEA		P			gene_product	taxon:5207	20220406	UniProt
UniProtKB	CNAG_06672	CNAG_06672		GO:0008863	UniProtKB:J9VNC5	IEA		F			gene_product	taxon:5207	20220406	UniProt
UniProtKB	CNAG_06672	CNAG_06672		GO:0051287	UniProtKB:J9VNC5	IEA		F			gene_product	taxon:5207	20220406	UniProt
UniProtKB	CNAG_06672	CNAG_06672		GO:0016616	UniProtKB:J9VNC5	IEA		F			gene_product	taxon:5207	20220406	UniProt
UniProtKB	CNAG_06672	CNAG_06672		GO:0005737	UniProtKB:J9VNC5	IEA		C			gene_product	taxon:5207	20220406	UniProt
UniProtKB	CNAG_02046	CNAG_02046		GO:0006417	UniProtKB:J9VND4	IEA		P			gene_product	taxon:5207	20220406	UniProt
UniProtKB	CNAG_02046	CNAG_02046		GO:0003723	UniProtKB:J9VND4	IEA		F			gene_product	taxon:5207	20220406	UniProt
UniProtKB	CNAG_02046	CNAG_02046		GO:0010494	UniProtKB:J9VND4	IEA		C			gene_product	taxon:5207	20220406	UniProt
UniProtKB	CNAG_02046	CNAG_02046		GO:0000932	UniProtKB:J9VND4	IEA		C			gene_product	taxon:5207	20220406	UniProt
UniProtKB	CNAG_06558	CNAG_06558		GO:0016226	UniProtKB:J9VNL2	IEA		P			gene_product	taxon:5207	20220406	UniProt
UniProtKB	CNAG_06558	CNAG_06558		GO:0050660	UniProtKB:J9VNL2	IEA		F			gene_product	taxon:5207	20220406	UniProt
UniProtKB	CNAG_06558	CNAG_06558		GO:0010181	UniProtKB:J9VNL2	IEA		F			gene_product	taxon:5207	20220406	UniProt
UniProtKB	CNAG_06558	CNAG_06558		GO:0050661	UniProtKB:J9VNL2	IEA		F			gene_product	taxon:5207	20220406	UniProt
UniProtKB	CNAG_06558	CNAG_06558		GO:0003958	UniProtKB:J9VNL2	IEA		F			gene_product	taxon:5207	20220406	UniProt
UniProtKB	CNAG_06558	CNAG_06558		GO:0005739	UniProtKB:J9VNL2	IEA		C			gene_product	taxon:5207	20220406	UniProt
UniProtKB	CNAG_05004	CNAG_05004		GO:0045727	UniProtKB:J9VNT2	IEA		P			gene_product	taxon:5207	20220406	UniProt
UniProtKB	CNAG_05004	CNAG_05004		GO:0006412	UniProtKB:J9VNT2	IEA		P			gene_product	taxon:5207	20220406	UniProt
UniProtKB	CNAG_05004	CNAG_05004		GO:0005525	UniProtKB:J9VNT2	IEA		F			gene_product	taxon:5207	20220406	UniProt
UniProtKB	CNAG_05004	CNAG_05004		GO:0003924	UniProtKB:J9VNT2	IEA		F			gene_product	taxon:5207	20220406	UniProt
UniProtKB	CNAG_05004	CNAG_05004		GO:0043022	UniProtKB:J9VNT2	IEA		F			gene_product	taxon:5207	20220406	UniProt
UniProtKB	CNAG_05004	CNAG_05004		GO:0005743	UniProtKB:J9VNT2	IEA		C			gene_product	taxon:5207	20220406	UniProt
UniProtKB	CNAG_05004	CNAG_05004		GO:0005759	UniProtKB:J9VNT2	IEA		C			gene_product	taxon:5207	20220406	UniProt
UniProtKB	CNAG_00991	CNAG_00991		GO:0006284	UniProtKB:J9VNZ1	IEA		P			gene_product	taxon:5207	20220406	UniProt
UniProtKB	CNAG_00991	CNAG_00991		GO:0043137	UniProtKB:J9VNZ1	IEA		P			gene_product	taxon:5207	20220406	UniProt
UniProtKB	CNAG_00991	CNAG_00991		GO:0008409	UniProtKB:J9VNZ1	IEA		F			gene_product	taxon:5207	20220406	UniProt
UniProtKB	CNAG_00991	CNAG_00991		GO:0017108	UniProtKB:J9VNZ1	IEA		F			gene_product	taxon:5207	20220406	UniProt
UniProtKB	CNAG_00991	CNAG_00991		GO:0003677	UniProtKB:J9VNZ1	IEA		F			gene_product	taxon:5207	20220406	UniProt
UniProtKB	CNAG_00991	CNAG_00991		GO:0000287	UniProtKB:J9VNZ1	IEA		F			gene_product	taxon:5207	20220406	UniProt
UniProtKB	CNAG_00991	CNAG_00991		GO:0005739	UniProtKB:J9VNZ1	IEA		C			gene_product	taxon:5207	20220406	UniProt
UniProtKB	CNAG_00991	CNAG_00991		GO:0005730	UniProtKB:J9VNZ1	IEA		C			gene_product	taxon:5207	20220406	UniProt
UniProtKB	CNAG_00991	CNAG_00991		GO:0005654	UniProtKB:J9VNZ1	IEA		C			gene_product	taxon:5207	20220406	UniProt
UniProtKB	CNAG_07483	CNAG_07483		GO:0006260	UniProtKB:J9VNZ2	IEA		P			gene_product	taxon:5207	20220406	UniProt
UniProtKB	CNAG_07483	CNAG_07483		GO:0019985	UniProtKB:J9VNZ2	IEA		P			gene_product	taxon:5207	20220406	UniProt
UniProtKB	CNAG_07483	CNAG_07483		GO:0051539	UniProtKB:J9VNZ2	IEA		F			gene_product	taxon:5207	20220406	UniProt
UniProtKB	CNAG_07483	CNAG_07483		GO:0003677	UniProtKB:J9VNZ2	IEA		F			gene_product	taxon:5207	20220406	UniProt
UniProtKB	CNAG_07483	CNAG_07483		GO:0003887	UniProtKB:J9VNZ2	IEA		F			gene_product	taxon:5207	20220406	UniProt
UniProtKB	CNAG_07483	CNAG_07483		GO:0046872	UniProtKB:J9VNZ2	IEA		F			gene_product	taxon:5207	20220406	UniProt
UniProtKB	CNAG_07483	CNAG_07483		GO:0000166	UniProtKB:J9VNZ2	IEA		F			gene_product	taxon:5207	20220406	UniProt
UniProtKB	CNAG_07483	CNAG_07483		GO:0005634	UniProtKB:J9VNZ2	IEA		C			gene_product	taxon:5207	20220406	UniProt
UniProtKB	CNAG_07483	CNAG_07483		GO:0016035	UniProtKB:J9VNZ2	IEA		C			gene_product	taxon:5207	20220406	UniProt
UniProtKB	CNAG_00986	CNAG_00986		GO:0032447	UniProtKB:J9VNZ7	IEA		P			gene_product	taxon:5207	20220406	UniProt
UniProtKB	CNAG_00986	CNAG_00986		GO:0002143	UniProtKB:J9VNZ7	IEA		P			gene_product	taxon:5207	20220406	UniProt
UniProtKB	CNAG_00986	CNAG_00986		GO:0005524	UniProtKB:J9VNZ7	IEA		F			gene_product	taxon:5207	20220406	UniProt
UniProtKB	CNAG_00986	CNAG_00986		GO:0046872	UniProtKB:J9VNZ7	IEA		F			gene_product	taxon:5207	20220406	UniProt
UniProtKB	CNAG_00986	CNAG_00986		GO:0016779	UniProtKB:J9VNZ7	IEA		F			gene_product	taxon:5207	20220406	UniProt
UniProtKB	CNAG_00986	CNAG_00986		GO:0004792	UniProtKB:J9VNZ7	IEA		F			gene_product	taxon:5207	20220406	UniProt
UniProtKB	CNAG_00986	CNAG_00986		GO:0008641	UniProtKB:J9VNZ7	IEA		F			gene_product	taxon:5207	20220406	UniProt
UniProtKB	CNAG_00986	CNAG_00986		GO:0005829	UniProtKB:J9VNZ7	IEA		C			gene_product	taxon:5207	20220406	UniProt
UniProtKB	CNAG_05907	CNAG_05907		GO:0006094	UniProtKB:J9VP17	IEA		P			gene_product	taxon:5207	20220406	UniProt
UniProtKB	CNAG_05907	CNAG_05907		GO:0006090	UniProtKB:J9VP17	IEA		P			gene_product	taxon:5207	20220406	UniProt
UniProtKB	CNAG_05907	CNAG_05907		GO:0005524	UniProtKB:J9VP17	IEA		F			gene_product	taxon:5207	20220406	UniProt
UniProtKB	CNAG_05907	CNAG_05907		GO:0046872	UniProtKB:J9VP17	IEA		F			gene_product	taxon:5207	20220406	UniProt
UniProtKB	CNAG_05907	CNAG_05907		GO:0004736	UniProtKB:J9VP17	IEA		F			gene_product	taxon:5207	20220406	UniProt
UniProtKB	CNAG_05907	CNAG_05907		GO:0005737	UniProtKB:J9VP17	IEA		C			gene_product	taxon:5207	20220406	UniProt
UniProtKB	CNAG_03975	CNAG_03975		GO:0000466	UniProtKB:J9VP66	IEA		P			gene_product	taxon:5207	20220406	UniProt
UniProtKB	CNAG_03975	CNAG_03975		GO:0000463	UniProtKB:J9VP66	IEA		P			gene_product	taxon:5207	20220406	UniProt
UniProtKB	CNAG_03975	CNAG_03975		GO:0043021	UniProtKB:J9VP66	IEA		F			gene_product	taxon:5207	20220406	UniProt
UniProtKB	CNAG_03975	CNAG_03975		GO:0005730	UniProtKB:J9VP66	IEA		C			gene_product	taxon:5207	20220406	UniProt
UniProtKB	CNAG_03975	CNAG_03975		GO:0005654	UniProtKB:J9VP66	IEA		C			gene_product	taxon:5207	20220406	UniProt
UniProtKB	CNAG_03975	CNAG_03975		GO:0030687	UniProtKB:J9VP66	IEA		C			gene_product	taxon:5207	20220406	UniProt
UniProtKB	CNAG_05725	CNAG_05725		GO:0009097	UniProtKB:J9VP67	IEA		P			gene_product	taxon:5207	20220406	UniProt
UniProtKB	CNAG_05725	CNAG_05725		GO:0009099	UniProtKB:J9VP67	IEA		P			gene_product	taxon:5207	20220406	UniProt
UniProtKB	CNAG_05725	CNAG_05725		GO:0016853	UniProtKB:J9VP67	IEA		F			gene_product	taxon:5207	20220406	UniProt
UniProtKB	CNAG_05725	CNAG_05725		GO:0004455	UniProtKB:J9VP67	IEA		F			gene_product	taxon:5207	20220406	UniProt
UniProtKB	CNAG_05725	CNAG_05725		GO:0046872	UniProtKB:J9VP67	IEA		F			gene_product	taxon:5207	20220406	UniProt
UniProtKB	CNAG_05725	CNAG_05725		GO:0005739	UniProtKB:J9VP67	IEA		C			gene_product	taxon:5207	20220406	UniProt
UniProtKB	CNAG_05124	CNAG_05124		GO:0007029	UniProtKB:J9VP90	IEA		P			gene_product	taxon:5207	20220406	UniProt
UniProtKB	CNAG_05124	CNAG_05124		GO:0071786	UniProtKB:J9VP90	IEA		P			gene_product	taxon:5207	20220406	UniProt
UniProtKB	CNAG_05124	CNAG_05124		GO:0005525	UniProtKB:J9VP90	IEA		F			gene_product	taxon:5207	20220406	UniProt
UniProtKB	CNAG_05124	CNAG_05124		GO:0003924	UniProtKB:J9VP90	IEA		F			gene_product	taxon:5207	20220406	UniProt
UniProtKB	CNAG_05124	CNAG_05124		GO:0005789	UniProtKB:J9VP90	IEA		C			gene_product	taxon:5207	20220406	UniProt
UniProtKB	CNAG_05179	CNAG_05179		GO:0006122	UniProtKB:J9VPD8	IEA		P			gene_product	taxon:5207	20220406	UniProt
UniProtKB	CNAG_05179	CNAG_05179		GO:0046872	UniProtKB:J9VPD8	IEA		F			gene_product	taxon:5207	20220406	UniProt
UniProtKB	CNAG_05179	CNAG_05179		GO:0008121	UniProtKB:J9VPD8	IEA		F			gene_product	taxon:5207	20220406	UniProt
UniProtKB	CNAG_05179	CNAG_05179		GO:0005750	UniProtKB:J9VPD8	IEA		C			gene_product	taxon:5207	20220406	UniProt
UniProtKB	CNAG_05194	CNAG_05194		GO:0009249	UniProtKB:J9VPF0	IEA		P			gene_product	taxon:5207	20220406	UniProt
UniProtKB	CNAG_05194	CNAG_05194		GO:0051539	UniProtKB:J9VPF0	IEA		F			gene_product	taxon:5207	20220406	UniProt
UniProtKB	CNAG_05194	CNAG_05194		GO:0016992	UniProtKB:J9VPF0	IEA		F			gene_product	taxon:5207	20220406	UniProt
UniProtKB	CNAG_05194	CNAG_05194		GO:0046872	UniProtKB:J9VPF0	IEA		F			gene_product	taxon:5207	20220406	UniProt
UniProtKB	CNAG_05194	CNAG_05194		GO:0005739	UniProtKB:J9VPF0	IEA		C			gene_product	taxon:5207	20220406	UniProt
UniProtKB	CNAG_04080	CNAG_04080		GO:0034354	UniProtKB:J9VPG1	IEA		P			gene_product	taxon:5207	20220406	UniProt
UniProtKB	CNAG_04080	CNAG_04080		GO:0043420	UniProtKB:J9VPG1	IEA		P			gene_product	taxon:5207	20220406	UniProt
UniProtKB	CNAG_04080	CNAG_04080		GO:0019805	UniProtKB:J9VPG1	IEA		P			gene_product	taxon:5207	20220406	UniProt
UniProtKB	CNAG_04080	CNAG_04080		GO:0006569	UniProtKB:J9VPG1	IEA		P			gene_product	taxon:5207	20220406	UniProt
UniProtKB	CNAG_04080	CNAG_04080		GO:0000334	UniProtKB:J9VPG1	IEA		F			gene_product	taxon:5207	20220406	UniProt
UniProtKB	CNAG_04080	CNAG_04080		GO:0008198	UniProtKB:J9VPG1	IEA		F			gene_product	taxon:5207	20220406	UniProt
UniProtKB	CNAG_04080	CNAG_04080		GO:0005737	UniProtKB:J9VPG1	IEA		C			gene_product	taxon:5207	20220406	UniProt
UniProtKB	CNAG_03326	CNAG_03326		GO:0071555	UniProtKB:J9VQ06	IEA		P			gene_product	taxon:5207	20220406	UniProt
UniProtKB	CNAG_03326	CNAG_03326		GO:0034221	UniProtKB:J9VQ06	IEA		P			gene_product	taxon:5207	20220406	UniProt
UniProtKB	CNAG_03326	CNAG_03326		GO:0004100	UniProtKB:J9VQ06	IEA		F			gene_product	taxon:5207	20220406	UniProt
UniProtKB	CNAG_03326	CNAG_03326		GO:0005886	UniProtKB:J9VQ06	IEA		C			gene_product	taxon:5207	20220406	UniProt
UniProtKB	CNAG_03331	CNAG_03331		GO:0006646	UniProtKB:J9VQ11	IEA		P			gene_product	taxon:5207	20220406	UniProt
UniProtKB	CNAG_03331	CNAG_03331		GO:0016540	UniProtKB:J9VQ11	IEA		P			gene_product	taxon:5207	20220406	UniProt
UniProtKB	CNAG_03331	CNAG_03331		GO:0004609	UniProtKB:J9VQ11	IEA		F			gene_product	taxon:5207	20220406	UniProt
UniProtKB	CNAG_03331	CNAG_03331		GO:0005743	UniProtKB:J9VQ11	IEA		C			gene_product	taxon:5207	20220406	UniProt
UniProtKB	CNAG_02296	CNAG_02296		GO:0019303	UniProtKB:J9VQ51	IEA		P			gene_product	taxon:5207	20220406	UniProt
UniProtKB	CNAG_02296	CNAG_02296		GO:0005524	UniProtKB:J9VQ51	IEA		F			gene_product	taxon:5207	20220406	UniProt
UniProtKB	CNAG_02296	CNAG_02296		GO:0046872	UniProtKB:J9VQ51	IEA		F			gene_product	taxon:5207	20220406	UniProt
UniProtKB	CNAG_02296	CNAG_02296		GO:0004747	UniProtKB:J9VQ51	IEA		F			gene_product	taxon:5207	20220406	UniProt
UniProtKB	CNAG_02296	CNAG_02296		GO:0005737	UniProtKB:J9VQ51	IEA		C			gene_product	taxon:5207	20220406	UniProt
UniProtKB	CNAG_02296	CNAG_02296		GO:0005634	UniProtKB:J9VQ51	IEA		C			gene_product	taxon:5207	20220406	UniProt
UniProtKB	CNAG_03206	CNAG_03206		GO:0006285	UniProtKB:J9VQC1	IEA		P			gene_product	taxon:5207	20220406	UniProt
UniProtKB	CNAG_03206	CNAG_03206		GO:0140078	UniProtKB:J9VQC1	IEA		F			gene_product	taxon:5207	20220406	UniProt
UniProtKB	CNAG_03206	CNAG_03206		GO:0003677	UniProtKB:J9VQC1	IEA		F			gene_product	taxon:5207	20220406	UniProt
UniProtKB	CNAG_03206	CNAG_03206		GO:0004519	UniProtKB:J9VQC1	IEA		F			gene_product	taxon:5207	20220406	UniProt
UniProtKB	CNAG_03206	CNAG_03206		GO:0000703	UniProtKB:J9VQC1	IEA		F			gene_product	taxon:5207	20220406	UniProt
UniProtKB	CNAG_03206	CNAG_03206		GO:0005739	UniProtKB:J9VQC1	IEA		C			gene_product	taxon:5207	20220406	UniProt
UniProtKB	CNAG_03206	CNAG_03206		GO:0005634	UniProtKB:J9VQC1	IEA		C			gene_product	taxon:5207	20220406	UniProt
UniProtKB	CNAG_02189	CNAG_02189		GO:0016052	UniProtKB:J9VQD3	IEA		P			gene_product	taxon:5207	20220406	UniProt
UniProtKB	CNAG_02189	CNAG_02189		GO:0004556	UniProtKB:J9VQD3	IEA		F			gene_product	taxon:5207	20220406	UniProt
UniProtKB	CNAG_02189	CNAG_02189		GO:0005509	UniProtKB:J9VQD3	IEA		F			gene_product	taxon:5207	20220406	UniProt
UniProtKB	CNAG_02189	CNAG_02189		GO:0005739	UniProtKB:J9VQD3	IEA		C			gene_product	taxon:5207	20220406	UniProt
UniProtKB	CNAG_02189	CNAG_02189		GO:0005634	UniProtKB:J9VQD3	IEA		C			gene_product	taxon:5207	20220406	UniProt
UniProtKB	CNAG_02797	CNAG_02797		GO:0140404	UniProtKB:J9VQE5	IEA		P			gene_product	taxon:5207	20220406	UniProt
UniProtKB	CNAG_02797	CNAG_02797		GO:0034143	UniProtKB:J9VQE5	IEA		P			gene_product	taxon:5207	20220406	UniProt
UniProtKB	CNAG_02797	CNAG_02797		GO:0004556	UniProtKB:J9VQE5	IEA		F			gene_product	taxon:5207	20220406	UniProt
UniProtKB	CNAG_02797	CNAG_02797		GO:0005509	UniProtKB:J9VQE5	IEA		F			gene_product	taxon:5207	20220406	UniProt
UniProtKB	CNAG_02797	CNAG_02797		GO:0005576	UniProtKB:J9VQE5	IEA		C			gene_product	taxon:5207	20220406	UniProt
UniProtKB	CNAG_01298	CNAG_01298		GO:0016042	UniProtKB:J9VQE7	IEA		P			gene_product	taxon:5207	20220406	UniProt
UniProtKB	CNAG_01298	CNAG_01298		GO:0046470	UniProtKB:J9VQE7	IEA		P			gene_product	taxon:5207	20220406	UniProt
UniProtKB	CNAG_01298	CNAG_01298		GO:0004622	UniProtKB:J9VQE7	IEA		F			gene_product	taxon:5207	20220406	UniProt
UniProtKB	CNAG_01298	CNAG_01298		GO:0102545	UniProtKB:J9VQE7	IEA		F			gene_product	taxon:5207	20220406	UniProt
UniProtKB	CNAG_01298	CNAG_01298		GO:0005789	UniProtKB:J9VQE7	IEA		C			gene_product	taxon:5207	20220406	UniProt
UniProtKB	CNAG_02138	CNAG_02138		GO:0006281	UniProtKB:J9VQI6	IEA		P			gene_product	taxon:5207	20220406	UniProt
UniProtKB	CNAG_02138	CNAG_02138		GO:0033567	UniProtKB:J9VQI6	IEA		P			gene_product	taxon:5207	20220406	UniProt
UniProtKB	CNAG_02138	CNAG_02138		GO:0051539	UniProtKB:J9VQI6	IEA		F			gene_product	taxon:5207	20220406	UniProt
UniProtKB	CNAG_02138	CNAG_02138		GO:0017108	UniProtKB:J9VQI6	IEA		F			gene_product	taxon:5207	20220406	UniProt
UniProtKB	CNAG_02138	CNAG_02138		GO:0005524	UniProtKB:J9VQI6	IEA		F			gene_product	taxon:5207	20220406	UniProt
UniProtKB	CNAG_02138	CNAG_02138		GO:0016887	UniProtKB:J9VQI6	IEA		F			gene_product	taxon:5207	20220406	UniProt
UniProtKB	CNAG_02138	CNAG_02138		GO:0003677	UniProtKB:J9VQI6	IEA		F			gene_product	taxon:5207	20220406	UniProt
UniProtKB	CNAG_02138	CNAG_02138		GO:0046872	UniProtKB:J9VQI6	IEA		F			gene_product	taxon:5207	20220406	UniProt
UniProtKB	CNAG_02138	CNAG_02138		GO:0017116	UniProtKB:J9VQI6	IEA		F			gene_product	taxon:5207	20220406	UniProt
UniProtKB	CNAG_02138	CNAG_02138		GO:0005694	UniProtKB:J9VQI6	IEA		C			gene_product	taxon:5207	20220406	UniProt
UniProtKB	CNAG_02138	CNAG_02138		GO:0005634	UniProtKB:J9VQI6	IEA		C			gene_product	taxon:5207	20220406	UniProt
UniProtKB	CNAG_02577	CNAG_02577		GO:0006633	UniProtKB:J9VQY5	IEA		P			gene_product	taxon:5207	20220406	UniProt
UniProtKB	CNAG_02577	CNAG_02577		GO:0080132	UniProtKB:J9VQY5	IEA		F			gene_product	taxon:5207	20220406	UniProt
UniProtKB	CNAG_02577	CNAG_02577		GO:0020037	UniProtKB:J9VQY5	IEA		F			gene_product	taxon:5207	20220406	UniProt
UniProtKB	CNAG_02577	CNAG_02577		GO:0005506	UniProtKB:J9VQY5	IEA		F			gene_product	taxon:5207	20220406	UniProt
UniProtKB	CNAG_02577	CNAG_02577		GO:0005789	UniProtKB:J9VQY5	IEA		C			gene_product	taxon:5207	20220406	UniProt
UniProtKB	CNAG_03458	CNAG_03458		GO:0006633	UniProtKB:J9VQZ0	IEA		P			gene_product	taxon:5207	20220406	UniProt
UniProtKB	CNAG_03458	CNAG_03458		GO:1901363	UniProtKB:J9VQZ0	IEA		F			gene_product	taxon:5207	20220406	UniProt
UniProtKB	CNAG_03458	CNAG_03458		GO:0097159	UniProtKB:J9VQZ0	IEA		F			gene_product	taxon:5207	20220406	UniProt
UniProtKB	CNAG_03458	CNAG_03458		GO:0000792	UniProtKB:J9VQZ0	IEA		C			gene_product	taxon:5207	20220406	UniProt
UniProtKB	CNAG_03458	CNAG_03458		GO:0005634	UniProtKB:J9VQZ0	IEA		C			gene_product	taxon:5207	20220406	UniProt
UniProtKB	CNAG_03464	CNAG_03464		GO:0006633	UniProtKB:J9VQZ4	IEA		P			gene_product	taxon:5207	20220406	UniProt
UniProtKB	CNAG_03464	CNAG_03464		GO:0005507	UniProtKB:J9VQZ4	IEA		F			gene_product	taxon:5207	20220406	UniProt
UniProtKB	CNAG_03464	CNAG_03464		GO:0052716	UniProtKB:J9VQZ4	IEA		F			gene_product	taxon:5207	20220406	UniProt
UniProtKB	CNAG_03464	CNAG_03464		GO:0005576	UniProtKB:J9VQZ4	IEA		C			gene_product	taxon:5207	20220406	UniProt
UniProtKB	CNAG_01018	CNAG_01018		GO:0032259	UniProtKB:J9VR81	IEA		P			gene_product	taxon:5207	20220406	UniProt
UniProtKB	CNAG_01018	CNAG_01018		GO:0005525	UniProtKB:J9VR81	IEA		F			gene_product	taxon:5207	20220406	UniProt
UniProtKB	CNAG_01018	CNAG_01018		GO:0003924	UniProtKB:J9VR81	IEA		F			gene_product	taxon:5207	20220406	UniProt
UniProtKB	CNAG_01018	CNAG_01018		GO:0008168	UniProtKB:J9VR81	IEA		F			gene_product	taxon:5207	20220406	UniProt
UniProtKB	CNAG_01018	CNAG_01018		GO:0003743	UniProtKB:J9VR81	IEA		F			gene_product	taxon:5207	20220406	UniProt
UniProtKB	CNAG_01018	CNAG_01018		GO:0000049	UniProtKB:J9VR81	IEA		F			gene_product	taxon:5207	20220406	UniProt
UniProtKB	CNAG_01018	CNAG_01018		GO:0005576	UniProtKB:J9VR81	IEA		C			gene_product	taxon:5207	20220406	UniProt
UniProtKB	CNAG_04220	CNAG_04220		GO:0006310	UniProtKB:J9VR83	IEA		P			gene_product	taxon:5207	20220406	UniProt
UniProtKB	CNAG_04220	CNAG_04220		GO:0006303	UniProtKB:J9VR83	IEA		P			gene_product	taxon:5207	20220406	UniProt
UniProtKB	CNAG_04220	CNAG_04220		GO:0000723	UniProtKB:J9VR83	IEA		P			gene_product	taxon:5207	20220406	UniProt
UniProtKB	CNAG_04220	CNAG_04220		GO:0005524	UniProtKB:J9VR83	IEA		F			gene_product	taxon:5207	20220406	UniProt
UniProtKB	CNAG_04220	CNAG_04220		GO:0003684	UniProtKB:J9VR83	IEA		F			gene_product	taxon:5207	20220406	UniProt
UniProtKB	CNAG_04220	CNAG_04220		GO:0003678	UniProtKB:J9VR83	IEA		F			gene_product	taxon:5207	20220406	UniProt
UniProtKB	CNAG_04220	CNAG_04220		GO:0016787	UniProtKB:J9VR83	IEA		F			gene_product	taxon:5207	20220406	UniProt
UniProtKB	CNAG_04220	CNAG_04220		GO:0042162	UniProtKB:J9VR83	IEA		F			gene_product	taxon:5207	20220406	UniProt
UniProtKB	CNAG_04220	CNAG_04220		GO:0000781	UniProtKB:J9VR83	IEA		C			gene_product	taxon:5207	20220406	UniProt
UniProtKB	CNAG_04220	CNAG_04220		GO:0043564	UniProtKB:J9VR83	IEA		C			gene_product	taxon:5207	20220406	UniProt
UniProtKB	CNAG_01003	CNAG_01003		GO:0006696	UniProtKB:J9VR96	IEA		P			gene_product	taxon:5207	20220406	UniProt
UniProtKB	CNAG_01003	CNAG_01003		GO:0050660	UniProtKB:J9VR96	IEA		F			gene_product	taxon:5207	20220406	UniProt
UniProtKB	CNAG_01003	CNAG_01003		GO:0010181	UniProtKB:J9VR96	IEA		F			gene_product	taxon:5207	20220406	UniProt
UniProtKB	CNAG_01003	CNAG_01003		GO:0050661	UniProtKB:J9VR96	IEA		F			gene_product	taxon:5207	20220406	UniProt
UniProtKB	CNAG_01003	CNAG_01003		GO:0003958	UniProtKB:J9VR96	IEA		F			gene_product	taxon:5207	20220406	UniProt
UniProtKB	CNAG_01003	CNAG_01003		GO:0005789	UniProtKB:J9VR96	IEA		C			gene_product	taxon:5207	20220406	UniProt
UniProtKB	CNAG_01003	CNAG_01003		GO:0005741	UniProtKB:J9VR96	IEA		C			gene_product	taxon:5207	20220406	UniProt
UniProtKB	CNAG_01003	CNAG_01003		GO:0005886	UniProtKB:J9VR96	IEA		C			gene_product	taxon:5207	20220406	UniProt
UniProtKB	CNAG_00993	CNAG_00993		GO:0006744	UniProtKB:J9VRA6	IEA		P			gene_product	taxon:5207	20220406	UniProt
UniProtKB	CNAG_00993	CNAG_00993		GO:0008682	UniProtKB:J9VRA6	IEA		F			gene_product	taxon:5207	20220406	UniProt
UniProtKB	CNAG_00993	CNAG_00993		GO:0046872	UniProtKB:J9VRA6	IEA		F			gene_product	taxon:5207	20220406	UniProt
UniProtKB	CNAG_00993	CNAG_00993		GO:0016709	UniProtKB:J9VRA6	IEA		F			gene_product	taxon:5207	20220406	UniProt
UniProtKB	CNAG_00993	CNAG_00993		GO:0031314	UniProtKB:J9VRA6	IEA		C			gene_product	taxon:5207	20220406	UniProt
UniProtKB	CNAG_00920	CNAG_00920		GO:0006744	UniProtKB:J9VRG5	IEA		P			gene_product	taxon:5207	20220406	UniProt
UniProtKB	CNAG_00920	CNAG_00920		GO:0046872	UniProtKB:J9VRG5	IEA		F			gene_product	taxon:5207	20220406	UniProt
UniProtKB	CNAG_00920	CNAG_00920		GO:0052856	UniProtKB:J9VRG5	IEA		F			gene_product	taxon:5207	20220406	UniProt
UniProtKB	CNAG_00920	CNAG_00920		GO:0052857	UniProtKB:J9VRG5	IEA		F			gene_product	taxon:5207	20220406	UniProt
UniProtKB	CNAG_00920	CNAG_00920		GO:0000166	UniProtKB:J9VRG5	IEA		F			gene_product	taxon:5207	20220406	UniProt
UniProtKB	CNAG_00920	CNAG_00920		GO:0005739	UniProtKB:J9VRG5	IEA		C			gene_product	taxon:5207	20220406	UniProt
UniProtKB	CNAG_06699	CNAG_06699		GO:0006006	UniProtKB:J9VRH1	IEA		P			gene_product	taxon:5207	20220406	UniProt
UniProtKB	CNAG_06699	CNAG_06699		GO:0006096	UniProtKB:J9VRH1	IEA		P			gene_product	taxon:5207	20220406	UniProt
UniProtKB	CNAG_06699	CNAG_06699		GO:0004365	UniProtKB:J9VRH1	IEA		F			gene_product	taxon:5207	20220406	UniProt
UniProtKB	CNAG_06699	CNAG_06699		GO:0051287	UniProtKB:J9VRH1	IEA		F			gene_product	taxon:5207	20220406	UniProt
UniProtKB	CNAG_06699	CNAG_06699		GO:0050661	UniProtKB:J9VRH1	IEA		F			gene_product	taxon:5207	20220406	UniProt
UniProtKB	CNAG_06699	CNAG_06699		GO:0005737	UniProtKB:J9VRH1	IEA		C			gene_product	taxon:5207	20220406	UniProt
UniProtKB	CNAG_05085	CNAG_05085		GO:0008612	UniProtKB:J9VRK8	IEA		P			gene_product	taxon:5207	20220406	UniProt
UniProtKB	CNAG_05085	CNAG_05085		GO:0019135	UniProtKB:J9VRK8	IEA		F			gene_product	taxon:5207	20220406	UniProt
UniProtKB	CNAG_05085	CNAG_05085		GO:0046872	UniProtKB:J9VRK8	IEA		F			gene_product	taxon:5207	20220406	UniProt
UniProtKB	CNAG_05085	CNAG_05085		GO:0005737	UniProtKB:J9VRK8	IEA		C			gene_product	taxon:5207	20220406	UniProt
UniProtKB	CNAG_05085	CNAG_05085		GO:0005634	UniProtKB:J9VRK8	IEA		C			gene_product	taxon:5207	20220406	UniProt
UniProtKB	CNAG_05771	CNAG_05771		GO:0006325	UniProtKB:J9VRQ4	IEA		P			gene_product	taxon:5207	20220406	UniProt
UniProtKB	CNAG_05771	CNAG_05771		GO:0006281	UniProtKB:J9VRQ4	IEA		P			gene_product	taxon:5207	20220406	UniProt
UniProtKB	CNAG_05771	CNAG_05771		GO:0016310	UniProtKB:J9VRQ4	IEA		P			gene_product	taxon:5207	20220406	UniProt
UniProtKB	CNAG_05771	CNAG_05771		GO:0005524	UniProtKB:J9VRQ4	IEA		F			gene_product	taxon:5207	20220406	UniProt
UniProtKB	CNAG_05771	CNAG_05771		GO:0004674	UniProtKB:J9VRQ4	IEA		F			gene_product	taxon:5207	20220406	UniProt
UniProtKB	CNAG_05771	CNAG_05771		GO:0000781	UniProtKB:J9VRQ4	IEA		C			gene_product	taxon:5207	20220406	UniProt
UniProtKB	CNAG_05771	CNAG_05771		GO:0005634	UniProtKB:J9VRQ4	IEA		C			gene_product	taxon:5207	20220406	UniProt
UniProtKB	CNAG_04488	CNAG_04488		GO:0030497	UniProtKB:J9VRV4	IEA		P			gene_product	taxon:5207	20220406	UniProt
UniProtKB	CNAG_04488	CNAG_04488		GO:0102339	UniProtKB:J9VRV4	IEA		F			gene_product	taxon:5207	20220406	UniProt
UniProtKB	CNAG_04488	CNAG_04488		GO:0102340	UniProtKB:J9VRV4	IEA		F			gene_product	taxon:5207	20220406	UniProt
UniProtKB	CNAG_04488	CNAG_04488		GO:0102342	UniProtKB:J9VRV4	IEA		F			gene_product	taxon:5207	20220406	UniProt
UniProtKB	CNAG_04488	CNAG_04488		GO:0102341	UniProtKB:J9VRV4	IEA		F			gene_product	taxon:5207	20220406	UniProt
UniProtKB	CNAG_04488	CNAG_04488		GO:0045703	UniProtKB:J9VRV4	IEA		F			gene_product	taxon:5207	20220406	UniProt
UniProtKB	CNAG_04488	CNAG_04488		GO:0005789	UniProtKB:J9VRV4	IEA		C			gene_product	taxon:5207	20220406	UniProt
UniProtKB	CNAG_04523	CNAG_04523		GO:0006006	UniProtKB:J9VRZ1	IEA		P			gene_product	taxon:5207	20220406	UniProt
UniProtKB	CNAG_04523	CNAG_04523		GO:0006096	UniProtKB:J9VRZ1	IEA		P			gene_product	taxon:5207	20220406	UniProt
UniProtKB	CNAG_04523	CNAG_04523		GO:0004365	UniProtKB:J9VRZ1	IEA		F			gene_product	taxon:5207	20220406	UniProt
UniProtKB	CNAG_04523	CNAG_04523		GO:0051287	UniProtKB:J9VRZ1	IEA		F			gene_product	taxon:5207	20220406	UniProt
UniProtKB	CNAG_04523	CNAG_04523		GO:0050661	UniProtKB:J9VRZ1	IEA		F			gene_product	taxon:5207	20220406	UniProt
UniProtKB	CNAG_04523	CNAG_04523		GO:0005737	UniProtKB:J9VRZ1	IEA		C			gene_product	taxon:5207	20220406	UniProt
UniProtKB	CNAG_04312	CNAG_04312		GO:0005975	UniProtKB:J9VS07	IEA		P			gene_product	taxon:5207	20220406	UniProt
UniProtKB	CNAG_04312	CNAG_04312		GO:0009298	UniProtKB:J9VS07	IEA		P			gene_product	taxon:5207	20220406	UniProt
UniProtKB	CNAG_04312	CNAG_04312		GO:0004476	UniProtKB:J9VS07	IEA		F			gene_product	taxon:5207	20220406	UniProt
UniProtKB	CNAG_04312	CNAG_04312		GO:0008270	UniProtKB:J9VS07	IEA		F			gene_product	taxon:5207	20220406	UniProt
UniProtKB	CNAG_04312	CNAG_04312		GO:0005737	UniProtKB:J9VS07	IEA		C			gene_product	taxon:5207	20220406	UniProt
UniProtKB	CNAG_02445	CNAG_02445		GO:0005975	UniProtKB:J9VS30	IEA		P			gene_product	taxon:5207	20220406	UniProt
UniProtKB	CNAG_02445	CNAG_02445		GO:0006048	UniProtKB:J9VS30	IEA		P			gene_product	taxon:5207	20220406	UniProt
UniProtKB	CNAG_02445	CNAG_02445		GO:0000287	UniProtKB:J9VS30	IEA		F			gene_product	taxon:5207	20220406	UniProt
UniProtKB	CNAG_02445	CNAG_02445		GO:0004610	UniProtKB:J9VS30	IEA		F			gene_product	taxon:5207	20220406	UniProt
UniProtKB	CNAG_02445	CNAG_02445		GO:0005737	UniProtKB:J9VS30	IEA		C			gene_product	taxon:5207	20220406	UniProt
UniProtKB	CNAG_05921	CNAG_05921		GO:0006071	UniProtKB:J9VS50	IEA		P			gene_product	taxon:5207	20220406	UniProt
UniProtKB	CNAG_05921	CNAG_05921		GO:0019432	UniProtKB:J9VS50	IEA		P			gene_product	taxon:5207	20220406	UniProt
UniProtKB	CNAG_05921	CNAG_05921		GO:0004144	UniProtKB:J9VS50	IEA		F			gene_product	taxon:5207	20220406	UniProt
UniProtKB	CNAG_05921	CNAG_05921		GO:0005789	UniProtKB:J9VS50	IEA		C			gene_product	taxon:5207	20220406	UniProt
UniProtKB	CNAG_02415	CNAG_02415		GO:0006071	UniProtKB:J9VS56	IEA		P			gene_product	taxon:5207	20220406	UniProt
UniProtKB	CNAG_02415	CNAG_02415		GO:0019432	UniProtKB:J9VS56	IEA		P			gene_product	taxon:5207	20220406	UniProt
UniProtKB	CNAG_02415	CNAG_02415		GO:0005509	UniProtKB:J9VS56	IEA		F			gene_product	taxon:5207	20220406	UniProt
UniProtKB	CNAG_02415	CNAG_02415		GO:0005544	UniProtKB:J9VS56	IEA		F			gene_product	taxon:5207	20220406	UniProt
UniProtKB	CNAG_02415	CNAG_02415		GO:0005789	UniProtKB:J9VS56	IEA		C			gene_product	taxon:5207	20220406	UniProt
UniProtKB	CNAG_02399	CNAG_02399		GO:0045454	UniProtKB:J9VS68	IEA		P			gene_product	taxon:5207	20220406	UniProt
UniProtKB	CNAG_02399	CNAG_02399		GO:0006749	UniProtKB:J9VS68	IEA		P			gene_product	taxon:5207	20220406	UniProt
UniProtKB	CNAG_02399	CNAG_02399		GO:0050660	UniProtKB:J9VS68	IEA		F			gene_product	taxon:5207	20220406	UniProt
UniProtKB	CNAG_02399	CNAG_02399		GO:0004362	UniProtKB:J9VS68	IEA		F			gene_product	taxon:5207	20220406	UniProt
UniProtKB	CNAG_02399	CNAG_02399		GO:0050661	UniProtKB:J9VS68	IEA		F			gene_product	taxon:5207	20220406	UniProt
UniProtKB	CNAG_02399	CNAG_02399		GO:0005737	UniProtKB:J9VS68	IEA		C			gene_product	taxon:5207	20220406	UniProt
UniProtKB	CNAG_07636	CNAG_07636		GO:0034221	UniProtKB:J9VSG5	IEA		P			gene_product	taxon:5207	20220406	UniProt
UniProtKB	CNAG_07636	CNAG_07636		GO:0008047	UniProtKB:J9VSG5	IEA		F			gene_product	taxon:5207	20220406	UniProt
UniProtKB	CNAG_07636	CNAG_07636		GO:0005886	UniProtKB:J9VSG5	IEA		C			gene_product	taxon:5207	20220406	UniProt
UniProtKB	CNAG_02216	CNAG_02216		GO:0072344	UniProtKB:J9VSK6	IEA		P			gene_product	taxon:5207	20220406	UniProt
UniProtKB	CNAG_02216	CNAG_02216		GO:1990116	UniProtKB:J9VSK6	IEA		P			gene_product	taxon:5207	20220406	UniProt
UniProtKB	CNAG_02216	CNAG_02216		GO:0043023	UniProtKB:J9VSK6	IEA		F			gene_product	taxon:5207	20220406	UniProt
UniProtKB	CNAG_02216	CNAG_02216		GO:0061630	UniProtKB:J9VSK6	IEA		F			gene_product	taxon:5207	20220406	UniProt
UniProtKB	CNAG_02216	CNAG_02216		GO:0008270	UniProtKB:J9VSK6	IEA		F			gene_product	taxon:5207	20220406	UniProt
UniProtKB	CNAG_02216	CNAG_02216		GO:0005829	UniProtKB:J9VSK6	IEA		C			gene_product	taxon:5207	20220406	UniProt
UniProtKB	CNAG_02216	CNAG_02216		GO:1990112	UniProtKB:J9VSK6	IEA		C			gene_product	taxon:5207	20220406	UniProt
UniProtKB	CNAG_06997	CNAG_06997		GO:0006397	UniProtKB:J9VSL8	IEA		P			gene_product	taxon:5207	20220406	UniProt
UniProtKB	CNAG_06997	CNAG_06997		GO:0050660	UniProtKB:J9VSL8	IEA		F			gene_product	taxon:5207	20220406	UniProt
UniProtKB	CNAG_06997	CNAG_06997		GO:0046872	UniProtKB:J9VSL8	IEA		F			gene_product	taxon:5207	20220406	UniProt
UniProtKB	CNAG_06997	CNAG_06997		GO:0102265	UniProtKB:J9VSL8	IEA		F			gene_product	taxon:5207	20220406	UniProt
UniProtKB	CNAG_06997	CNAG_06997		GO:0005829	UniProtKB:J9VSL8	IEA		C			gene_product	taxon:5207	20220406	UniProt
UniProtKB	CNAG_06997	CNAG_06997		GO:1990112	UniProtKB:J9VSL8	IEA		C			gene_product	taxon:5207	20220406	UniProt
UniProtKB	CNAG_02161	CNAG_02161		GO:0016310	UniProtKB:J9VSQ9	IEA		P			gene_product	taxon:5207	20220406	UniProt
UniProtKB	CNAG_02161	CNAG_02161		GO:0005524	UniProtKB:J9VSQ9	IEA		F			gene_product	taxon:5207	20220406	UniProt
UniProtKB	CNAG_02161	CNAG_02161		GO:0033857	UniProtKB:J9VSQ9	IEA		F			gene_product	taxon:5207	20220406	UniProt
UniProtKB	CNAG_02161	CNAG_02161		GO:0000829	UniProtKB:J9VSQ9	IEA		F			gene_product	taxon:5207	20220406	UniProt
UniProtKB	CNAG_02161	CNAG_02161		GO:0052723	UniProtKB:J9VSQ9	IEA		F			gene_product	taxon:5207	20220406	UniProt
UniProtKB	CNAG_02161	CNAG_02161		GO:0052724	UniProtKB:J9VSQ9	IEA		F			gene_product	taxon:5207	20220406	UniProt
UniProtKB	CNAG_02161	CNAG_02161		GO:0000832	UniProtKB:J9VSQ9	IEA		F			gene_product	taxon:5207	20220406	UniProt
UniProtKB	CNAG_02161	CNAG_02161		GO:0000827	UniProtKB:J9VSQ9	IEA		F			gene_product	taxon:5207	20220406	UniProt
UniProtKB	CNAG_02161	CNAG_02161		GO:0005737	UniProtKB:J9VSQ9	IEA		C			gene_product	taxon:5207	20220406	UniProt
UniProtKB	CNAG_02161	CNAG_02161		GO:0005856	UniProtKB:J9VSQ9	IEA		C			gene_product	taxon:5207	20220406	UniProt
UniProtKB	CNAG_03226	CNAG_03226		GO:0006099	UniProtKB:J9VST7	IEA		P			gene_product	taxon:5207	20220406	UniProt
UniProtKB	CNAG_03226	CNAG_03226		GO:0051537	UniProtKB:J9VST7	IEA		F			gene_product	taxon:5207	20220406	UniProt
UniProtKB	CNAG_03226	CNAG_03226		GO:0051538	UniProtKB:J9VST7	IEA		F			gene_product	taxon:5207	20220406	UniProt
UniProtKB	CNAG_03226	CNAG_03226		GO:0051539	UniProtKB:J9VST7	IEA		F			gene_product	taxon:5207	20220406	UniProt
UniProtKB	CNAG_03226	CNAG_03226		GO:0009055	UniProtKB:J9VST7	IEA		F			gene_product	taxon:5207	20220406	UniProt
UniProtKB	CNAG_03226	CNAG_03226		GO:0102040	UniProtKB:J9VST7	IEA		F			gene_product	taxon:5207	20220406	UniProt
UniProtKB	CNAG_03226	CNAG_03226		GO:0046872	UniProtKB:J9VST7	IEA		F			gene_product	taxon:5207	20220406	UniProt
UniProtKB	CNAG_03226	CNAG_03226		GO:0008177	UniProtKB:J9VST7	IEA		F			gene_product	taxon:5207	20220406	UniProt
UniProtKB	CNAG_03226	CNAG_03226		GO:0005743	UniProtKB:J9VST7	IEA		C			gene_product	taxon:5207	20220406	UniProt
UniProtKB	CNAG_04686	CNAG_04686		GO:0070940	UniProtKB:J9VSW3	IEA		P			gene_product	taxon:5207	20220406	UniProt
UniProtKB	CNAG_04686	CNAG_04686		GO:0046872	UniProtKB:J9VSW3	IEA		F			gene_product	taxon:5207	20220406	UniProt
UniProtKB	CNAG_04686	CNAG_04686		GO:0017018	UniProtKB:J9VSW3	IEA		F			gene_product	taxon:5207	20220406	UniProt
UniProtKB	CNAG_04686	CNAG_04686		GO:0043175	UniProtKB:J9VSW3	IEA		F			gene_product	taxon:5207	20220406	UniProt
UniProtKB	CNAG_04686	CNAG_04686		GO:0008420	UniProtKB:J9VSW3	IEA		F			gene_product	taxon:5207	20220406	UniProt
UniProtKB	CNAG_04686	CNAG_04686		GO:0005634	UniProtKB:J9VSW3	IEA		C			gene_product	taxon:5207	20220406	UniProt
UniProtKB	CNAG_04676	CNAG_04676		GO:0006002	UniProtKB:J9VSX3	IEA		P			gene_product	taxon:5207	20220406	UniProt
UniProtKB	CNAG_04676	CNAG_04676		GO:0003872	UniProtKB:J9VSX3	IEA		F			gene_product	taxon:5207	20220406	UniProt
UniProtKB	CNAG_04676	CNAG_04676		GO:0005524	UniProtKB:J9VSX3	IEA		F			gene_product	taxon:5207	20220406	UniProt
UniProtKB	CNAG_04676	CNAG_04676		GO:0046872	UniProtKB:J9VSX3	IEA		F			gene_product	taxon:5207	20220406	UniProt
UniProtKB	CNAG_04676	CNAG_04676		GO:0005737	UniProtKB:J9VSX3	IEA		C			gene_product	taxon:5207	20220406	UniProt
UniProtKB	CNAG_04628	CNAG_04628		GO:0042256	UniProtKB:J9VT09	IEA		P			gene_product	taxon:5207	20220406	UniProt
UniProtKB	CNAG_04628	CNAG_04628		GO:0042273	UniProtKB:J9VT09	IEA		P			gene_product	taxon:5207	20220406	UniProt
UniProtKB	CNAG_04628	CNAG_04628		GO:0000054	UniProtKB:J9VT09	IEA		P			gene_product	taxon:5207	20220406	UniProt
UniProtKB	CNAG_04628	CNAG_04628		GO:0043023	UniProtKB:J9VT09	IEA		F			gene_product	taxon:5207	20220406	UniProt
UniProtKB	CNAG_04628	CNAG_04628		GO:0043022	UniProtKB:J9VT09	IEA		F			gene_product	taxon:5207	20220406	UniProt
UniProtKB	CNAG_04628	CNAG_04628		GO:0003743	UniProtKB:J9VT09	IEA		F			gene_product	taxon:5207	20220406	UniProt
UniProtKB	CNAG_04628	CNAG_04628		GO:0005737	UniProtKB:J9VT09	IEA		C			gene_product	taxon:5207	20220406	UniProt
UniProtKB	CNAG_04628	CNAG_04628		GO:0005730	UniProtKB:J9VT09	IEA		C			gene_product	taxon:5207	20220406	UniProt
UniProtKB	CNAG_03341	CNAG_03341		GO:0032508	UniProtKB:J9VT26	IEA		P			gene_product	taxon:5207	20220406	UniProt
UniProtKB	CNAG_03341	CNAG_03341		GO:0006270	UniProtKB:J9VT26	IEA		P			gene_product	taxon:5207	20220406	UniProt
UniProtKB	CNAG_03341	CNAG_03341		GO:1905775	UniProtKB:J9VT26	IEA		P			gene_product	taxon:5207	20220406	UniProt
UniProtKB	CNAG_03341	CNAG_03341		GO:0033260	UniProtKB:J9VT26	IEA		P			gene_product	taxon:5207	20220406	UniProt
UniProtKB	CNAG_03341	CNAG_03341		GO:0030174	UniProtKB:J9VT26	IEA		P			gene_product	taxon:5207	20220406	UniProt
UniProtKB	CNAG_03341	CNAG_03341		GO:0005524	UniProtKB:J9VT26	IEA		F			gene_product	taxon:5207	20220406	UniProt
UniProtKB	CNAG_03341	CNAG_03341		GO:0003677	UniProtKB:J9VT26	IEA		F			gene_product	taxon:5207	20220406	UniProt
UniProtKB	CNAG_03341	CNAG_03341		GO:0004386	UniProtKB:J9VT26	IEA		F			gene_product	taxon:5207	20220406	UniProt
UniProtKB	CNAG_03341	CNAG_03341		GO:0016787	UniProtKB:J9VT26	IEA		F			gene_product	taxon:5207	20220406	UniProt
UniProtKB	CNAG_03341	CNAG_03341		GO:0031261	UniProtKB:J9VT26	IEA		C			gene_product	taxon:5207	20220406	UniProt
UniProtKB	CNAG_03341	CNAG_03341		GO:0042555	UniProtKB:J9VT26	IEA		C			gene_product	taxon:5207	20220406	UniProt
UniProtKB	CNAG_03341	CNAG_03341		GO:0005656	UniProtKB:J9VT26	IEA		C			gene_product	taxon:5207	20220406	UniProt
UniProtKB	CNAG_03341	CNAG_03341		GO:0043596	UniProtKB:J9VT26	IEA		C			gene_product	taxon:5207	20220406	UniProt
UniProtKB	CNAG_04808	CNAG_04808		GO:0006417	UniProtKB:J9VT48	IEA		P			gene_product	taxon:5207	20220406	UniProt
UniProtKB	CNAG_04808	CNAG_04808		GO:0004518	UniProtKB:J9VT48	IEA		F			gene_product	taxon:5207	20220406	UniProt
UniProtKB	CNAG_04808	CNAG_04808		GO:0005829	UniProtKB:J9VT48	IEA		C			gene_product	taxon:5207	20220406	UniProt
UniProtKB	CNAG_04570	CNAG_04570		GO:0006417	UniProtKB:J9VT60	IEA		P			gene_product	taxon:5207	20220406	UniProt
UniProtKB	CNAG_04570	CNAG_04570		GO:0003723	UniProtKB:J9VT60	IEA		F			gene_product	taxon:5207	20220406	UniProt
UniProtKB	CNAG_04570	CNAG_04570		GO:0005829	UniProtKB:J9VT60	IEA		C			gene_product	taxon:5207	20220406	UniProt
UniProtKB	CNAG_04136	CNAG_04136		GO:0019509	UniProtKB:J9VTX2	IEA		P			gene_product	taxon:5207	20220406	UniProt
UniProtKB	CNAG_04136	CNAG_04136		GO:0019284	UniProtKB:J9VTX2	IEA		P			gene_product	taxon:5207	20220406	UniProt
UniProtKB	CNAG_04136	CNAG_04136		GO:0046523	UniProtKB:J9VTX2	IEA		F			gene_product	taxon:5207	20220406	UniProt
UniProtKB	CNAG_04136	CNAG_04136		GO:0005737	UniProtKB:J9VTX2	IEA		C			gene_product	taxon:5207	20220406	UniProt
UniProtKB	CNAG_04136	CNAG_04136		GO:0005634	UniProtKB:J9VTX2	IEA		C			gene_product	taxon:5207	20220406	UniProt
UniProtKB	CNAG_05825	CNAG_05825		GO:0051301	UniProtKB:J9VU53	IEA		P			gene_product	taxon:5207	20220406	UniProt
UniProtKB	CNAG_05825	CNAG_05825		GO:0006270	UniProtKB:J9VU53	IEA		P			gene_product	taxon:5207	20220406	UniProt
UniProtKB	CNAG_05825	CNAG_05825		GO:0033260	UniProtKB:J9VU53	IEA		P			gene_product	taxon:5207	20220406	UniProt
UniProtKB	CNAG_05825	CNAG_05825		GO:0030174	UniProtKB:J9VU53	IEA		P			gene_product	taxon:5207	20220406	UniProt
UniProtKB	CNAG_05825	CNAG_05825		GO:0005524	UniProtKB:J9VU53	IEA		F			gene_product	taxon:5207	20220406	UniProt
UniProtKB	CNAG_05825	CNAG_05825		GO:0016887	UniProtKB:J9VU53	IEA		F			gene_product	taxon:5207	20220406	UniProt
UniProtKB	CNAG_05825	CNAG_05825		GO:0003677	UniProtKB:J9VU53	IEA		F			gene_product	taxon:5207	20220406	UniProt
UniProtKB	CNAG_05825	CNAG_05825		GO:0003678	UniProtKB:J9VU53	IEA		F			gene_product	taxon:5207	20220406	UniProt
UniProtKB	CNAG_05825	CNAG_05825		GO:0031261	UniProtKB:J9VU53	IEA		C			gene_product	taxon:5207	20220406	UniProt
UniProtKB	CNAG_05825	CNAG_05825		GO:0042555	UniProtKB:J9VU53	IEA		C			gene_product	taxon:5207	20220406	UniProt
UniProtKB	CNAG_05825	CNAG_05825		GO:0005656	UniProtKB:J9VU53	IEA		C			gene_product	taxon:5207	20220406	UniProt
UniProtKB	CNAG_05825	CNAG_05825		GO:0043596	UniProtKB:J9VU53	IEA		C			gene_product	taxon:5207	20220406	UniProt
UniProtKB	CNAG_04189	CNAG_04189		GO:0022900	UniProtKB:J9VU59	IEA		P			gene_product	taxon:5207	20220406	UniProt
UniProtKB	CNAG_04189	CNAG_04189		GO:0006099	UniProtKB:J9VU59	IEA		P			gene_product	taxon:5207	20220406	UniProt
UniProtKB	CNAG_04189	CNAG_04189		GO:0050660	UniProtKB:J9VU59	IEA		F			gene_product	taxon:5207	20220406	UniProt
UniProtKB	CNAG_04189	CNAG_04189		GO:0102040	UniProtKB:J9VU59	IEA		F			gene_product	taxon:5207	20220406	UniProt
UniProtKB	CNAG_04189	CNAG_04189		GO:0008177	UniProtKB:J9VU59	IEA		F			gene_product	taxon:5207	20220406	UniProt
UniProtKB	CNAG_04189	CNAG_04189		GO:0005743	UniProtKB:J9VU59	IEA		C			gene_product	taxon:5207	20220406	UniProt
UniProtKB	CNAG_04266	CNAG_04266		GO:0006325	UniProtKB:J9VUC6	IEA		P			gene_product	taxon:5207	20220406	UniProt
UniProtKB	CNAG_04266	CNAG_04266		GO:0006281	UniProtKB:J9VUC6	IEA		P			gene_product	taxon:5207	20220406	UniProt
UniProtKB	CNAG_04266	CNAG_04266		GO:0006355	UniProtKB:J9VUC6	IEA		P			gene_product	taxon:5207	20220406	UniProt
UniProtKB	CNAG_04266	CNAG_04266		GO:0050660	UniProtKB:J9VUC6	IEA		F			gene_product	taxon:5207	20220406	UniProt
UniProtKB	CNAG_04266	CNAG_04266		GO:0102040	UniProtKB:J9VUC6	IEA		F			gene_product	taxon:5207	20220406	UniProt
UniProtKB	CNAG_04266	CNAG_04266		GO:0008177	UniProtKB:J9VUC6	IEA		F			gene_product	taxon:5207	20220406	UniProt
UniProtKB	CNAG_04266	CNAG_04266		GO:0005737	UniProtKB:J9VUC6	IEA		C			gene_product	taxon:5207	20220406	UniProt
UniProtKB	CNAG_04266	CNAG_04266		GO:0035267	UniProtKB:J9VUC6	IEA		C			gene_product	taxon:5207	20220406	UniProt
UniProtKB	CNAG_04266	CNAG_04266		GO:0000812	UniProtKB:J9VUC6	IEA		C			gene_product	taxon:5207	20220406	UniProt
UniProtKB	CNAG_05935	CNAG_05935		GO:0006207	UniProtKB:J9VUG0	IEA		P			gene_product	taxon:5207	20220406	UniProt
UniProtKB	CNAG_05935	CNAG_05935		GO:0016310	UniProtKB:J9VUG0	IEA		P			gene_product	taxon:5207	20220406	UniProt
UniProtKB	CNAG_05935	CNAG_05935		GO:0006221	UniProtKB:J9VUG0	IEA		P			gene_product	taxon:5207	20220406	UniProt
UniProtKB	CNAG_05935	CNAG_05935		GO:0005524	UniProtKB:J9VUG0	IEA		F			gene_product	taxon:5207	20220406	UniProt
UniProtKB	CNAG_05935	CNAG_05935		GO:0004127	UniProtKB:J9VUG0	IEA		F			gene_product	taxon:5207	20220406	UniProt
UniProtKB	CNAG_05935	CNAG_05935		GO:0033862	UniProtKB:J9VUG0	IEA		F			gene_product	taxon:5207	20220406	UniProt
UniProtKB	CNAG_05935	CNAG_05935		GO:0005737	UniProtKB:J9VUG0	IEA		C			gene_product	taxon:5207	20220406	UniProt
UniProtKB	CNAG_05935	CNAG_05935		GO:0005634	UniProtKB:J9VUG0	IEA		C			gene_product	taxon:5207	20220406	UniProt
UniProtKB	CNAG_04360	CNAG_04360		GO:0006207	UniProtKB:J9VUK1	IEA		P			gene_product	taxon:5207	20220406	UniProt
UniProtKB	CNAG_04360	CNAG_04360		GO:0016310	UniProtKB:J9VUK1	IEA		P			gene_product	taxon:5207	20220406	UniProt
UniProtKB	CNAG_04360	CNAG_04360		GO:0006221	UniProtKB:J9VUK1	IEA		P			gene_product	taxon:5207	20220406	UniProt
UniProtKB	CNAG_04360	CNAG_04360		GO:0052906	UniProtKB:J9VUK1	IEA		F			gene_product	taxon:5207	20220406	UniProt
UniProtKB	CNAG_04360	CNAG_04360		GO:0005759	UniProtKB:J9VUK1	IEA		C			gene_product	taxon:5207	20220406	UniProt
UniProtKB	CNAG_04360	CNAG_04360		GO:0005634	UniProtKB:J9VUK1	IEA		C			gene_product	taxon:5207	20220406	UniProt
UniProtKB	CNAG_01882	CNAG_01882		GO:0000077	UniProtKB:J9VUZ2	IEA		P			gene_product	taxon:5207	20220406	UniProt
UniProtKB	CNAG_01882	CNAG_01882		GO:0006281	UniProtKB:J9VUZ2	IEA		P			gene_product	taxon:5207	20220406	UniProt
UniProtKB	CNAG_01882	CNAG_01882		GO:0034729	UniProtKB:J9VUZ2	IEA		P			gene_product	taxon:5207	20220406	UniProt
UniProtKB	CNAG_01882	CNAG_01882		GO:0031509	UniProtKB:J9VUZ2	IEA		P			gene_product	taxon:5207	20220406	UniProt
UniProtKB	CNAG_01882	CNAG_01882		GO:0042393	UniProtKB:J9VUZ2	IEA		F			gene_product	taxon:5207	20220406	UniProt
UniProtKB	CNAG_01882	CNAG_01882		GO:0000781	UniProtKB:J9VUZ2	IEA		C			gene_product	taxon:5207	20220406	UniProt
UniProtKB	CNAG_01882	CNAG_01882		GO:0000786	UniProtKB:J9VUZ2	IEA		C			gene_product	taxon:5207	20220406	UniProt
UniProtKB	CNAG_01882	CNAG_01882		GO:0005634	UniProtKB:J9VUZ2	IEA		C			gene_product	taxon:5207	20220406	UniProt
UniProtKB	CNAG_07718	CNAG_07718		GO:0006897	UniProtKB:J9VV31	IEA		P			gene_product	taxon:5207	20220406	UniProt
UniProtKB	CNAG_07718	CNAG_07718		GO:0035556	UniProtKB:J9VV31	IEA		P			gene_product	taxon:5207	20220406	UniProt
UniProtKB	CNAG_07718	CNAG_07718		GO:0003779	UniProtKB:J9VV31	IEA		F			gene_product	taxon:5207	20220406	UniProt
UniProtKB	CNAG_07718	CNAG_07718		GO:0005509	UniProtKB:J9VV31	IEA		F			gene_product	taxon:5207	20220406	UniProt
UniProtKB	CNAG_07718	CNAG_07718		GO:0005085	UniProtKB:J9VV31	IEA		F			gene_product	taxon:5207	20220406	UniProt
UniProtKB	CNAG_07718	CNAG_07718		GO:0030479	UniProtKB:J9VV31	IEA		C			gene_product	taxon:5207	20220406	UniProt
UniProtKB	CNAG_07718	CNAG_07718		GO:0010008	UniProtKB:J9VV31	IEA		C			gene_product	taxon:5207	20220406	UniProt
UniProtKB	CNAG_07718	CNAG_07718		GO:0005886	UniProtKB:J9VV31	IEA		C			gene_product	taxon:5207	20220406	UniProt
UniProtKB	CNAG_03289	CNAG_03289		GO:0070084	UniProtKB:J9VV93	IEA		P			gene_product	taxon:5207	20220406	UniProt
UniProtKB	CNAG_03289	CNAG_03289		GO:0006508	UniProtKB:J9VV93	IEA		P			gene_product	taxon:5207	20220406	UniProt
UniProtKB	CNAG_03289	CNAG_03289		GO:0046872	UniProtKB:J9VV93	IEA		F			gene_product	taxon:5207	20220406	UniProt
UniProtKB	CNAG_03289	CNAG_03289		GO:0070006	UniProtKB:J9VV93	IEA		F			gene_product	taxon:5207	20220406	UniProt
UniProtKB	CNAG_03289	CNAG_03289		GO:0005737	UniProtKB:J9VV93	IEA		C			gene_product	taxon:5207	20220406	UniProt
UniProtKB	CNAG_02007	CNAG_02007		GO:0006172	UniProtKB:J9VVB2	IEA		P			gene_product	taxon:5207	20220406	UniProt
UniProtKB	CNAG_02007	CNAG_02007		GO:0046033	UniProtKB:J9VVB2	IEA		P			gene_product	taxon:5207	20220406	UniProt
UniProtKB	CNAG_02007	CNAG_02007		GO:0046034	UniProtKB:J9VVB2	IEA		P			gene_product	taxon:5207	20220406	UniProt
UniProtKB	CNAG_02007	CNAG_02007		GO:0016310	UniProtKB:J9VVB2	IEA		P			gene_product	taxon:5207	20220406	UniProt
UniProtKB	CNAG_02007	CNAG_02007		GO:0004017	UniProtKB:J9VVB2	IEA		F			gene_product	taxon:5207	20220406	UniProt
UniProtKB	CNAG_02007	CNAG_02007		GO:0005524	UniProtKB:J9VVB2	IEA		F			gene_product	taxon:5207	20220406	UniProt
UniProtKB	CNAG_02007	CNAG_02007		GO:0005829	UniProtKB:J9VVB2	IEA		C			gene_product	taxon:5207	20220406	UniProt
UniProtKB	CNAG_02007	CNAG_02007		GO:0005758	UniProtKB:J9VVB2	IEA		C			gene_product	taxon:5207	20220406	UniProt
UniProtKB	CNAG_06103	CNAG_06103		GO:0000289	UniProtKB:J9VVN9	IEA		P			gene_product	taxon:5207	20220406	UniProt
UniProtKB	CNAG_06103	CNAG_06103		GO:0003729	UniProtKB:J9VVN9	IEA		F			gene_product	taxon:5207	20220406	UniProt
UniProtKB	CNAG_06103	CNAG_06103		GO:0005829	UniProtKB:J9VVN9	IEA		C			gene_product	taxon:5207	20220406	UniProt
UniProtKB	CNAG_06103	CNAG_06103		GO:0000932	UniProtKB:J9VVN9	IEA		C			gene_product	taxon:5207	20220406	UniProt
UniProtKB	CNAG_06379	CNAG_06379		GO:0042274	UniProtKB:J9VVX1	IEA		P			gene_product	taxon:5207	20220406	UniProt
UniProtKB	CNAG_06379	CNAG_06379		GO:0000154	UniProtKB:J9VVX1	IEA		P			gene_product	taxon:5207	20220406	UniProt
UniProtKB	CNAG_06379	CNAG_06379		GO:0051391	UniProtKB:J9VVX1	IEA		P			gene_product	taxon:5207	20220406	UniProt
UniProtKB	CNAG_06379	CNAG_06379		GO:0005524	UniProtKB:J9VVX1	IEA		F			gene_product	taxon:5207	20220406	UniProt
UniProtKB	CNAG_06379	CNAG_06379		GO:0008080	UniProtKB:J9VVX1	IEA		F			gene_product	taxon:5207	20220406	UniProt
UniProtKB	CNAG_06379	CNAG_06379		GO:0005730	UniProtKB:J9VVX1	IEA		C			gene_product	taxon:5207	20220406	UniProt
UniProtKB	CNAG_06283	CNAG_06283		GO:0045944	UniProtKB:J9VW97	IEA		P			gene_product	taxon:5207	20220406	UniProt
UniProtKB	CNAG_06283	CNAG_06283		GO:0001216	UniProtKB:J9VW97	IEA		F			gene_product	taxon:5207	20220406	UniProt
UniProtKB	CNAG_06283	CNAG_06283		GO:0043565	UniProtKB:J9VW97	IEA		F			gene_product	taxon:5207	20220406	UniProt
UniProtKB	CNAG_06283	CNAG_06283		GO:0005634	UniProtKB:J9VW97	IEA		C			gene_product	taxon:5207	20220406	UniProt
UniProtKB	CNAG_05722	CNAG_05722		GO:0070143	UniProtKB:J9VWG2	IEA		P			gene_product	taxon:5207	20220406	UniProt
UniProtKB	CNAG_05722	CNAG_05722		GO:0004813	UniProtKB:J9VWG2	IEA		F			gene_product	taxon:5207	20220406	UniProt
UniProtKB	CNAG_05722	CNAG_05722		GO:0005524	UniProtKB:J9VWG2	IEA		F			gene_product	taxon:5207	20220406	UniProt
UniProtKB	CNAG_05722	CNAG_05722		GO:0000049	UniProtKB:J9VWG2	IEA		F			gene_product	taxon:5207	20220406	UniProt
UniProtKB	CNAG_05722	CNAG_05722		GO:0008270	UniProtKB:J9VWG2	IEA		F			gene_product	taxon:5207	20220406	UniProt
UniProtKB	CNAG_05722	CNAG_05722		GO:0005739	UniProtKB:J9VWG2	IEA		C			gene_product	taxon:5207	20220406	UniProt
UniProtKB	CNAG_04264	CNAG_04264		GO:0006744	UniProtKB:J9VWM3	IEA		P			gene_product	taxon:5207	20220406	UniProt
UniProtKB	CNAG_04264	CNAG_04264		GO:0008681	UniProtKB:J9VWM3	IEA		F			gene_product	taxon:5207	20220406	UniProt
UniProtKB	CNAG_04264	CNAG_04264		GO:0106364	UniProtKB:J9VWM3	IEA		F			gene_product	taxon:5207	20220406	UniProt
UniProtKB	CNAG_04264	CNAG_04264		GO:0071949	UniProtKB:J9VWM3	IEA		F			gene_product	taxon:5207	20220406	UniProt
UniProtKB	CNAG_04264	CNAG_04264		GO:0016709	UniProtKB:J9VWM3	IEA		F			gene_product	taxon:5207	20220406	UniProt
UniProtKB	CNAG_04264	CNAG_04264		GO:0031314	UniProtKB:J9VWM3	IEA		C			gene_product	taxon:5207	20220406	UniProt
UniProtKB	CNAG_04283	CNAG_04283		GO:0006744	UniProtKB:J9VWN8	IEA		P			gene_product	taxon:5207	20220406	UniProt
UniProtKB	CNAG_04283	CNAG_04283		GO:0008681	UniProtKB:J9VWN8	IEA		F			gene_product	taxon:5207	20220406	UniProt
UniProtKB	CNAG_04283	CNAG_04283		GO:0106364	UniProtKB:J9VWN8	IEA		F			gene_product	taxon:5207	20220406	UniProt
UniProtKB	CNAG_04283	CNAG_04283		GO:0071949	UniProtKB:J9VWN8	IEA		F			gene_product	taxon:5207	20220406	UniProt
UniProtKB	CNAG_04283	CNAG_04283		GO:0016709	UniProtKB:J9VWN8	IEA		F			gene_product	taxon:5207	20220406	UniProt
UniProtKB	CNAG_04283	CNAG_04283		GO:0016020	UniProtKB:J9VWN8	IEA		C			gene_product	taxon:5207	20220406	UniProt
UniProtKB	CNAG_06454	CNAG_06454		GO:0016310	UniProtKB:J9VWQ6	IEA		P			gene_product	taxon:5207	20220406	UniProt
UniProtKB	CNAG_06454	CNAG_06454		GO:0042254	UniProtKB:J9VWQ6	IEA		P			gene_product	taxon:5207	20220406	UniProt
UniProtKB	CNAG_06454	CNAG_06454		GO:0005524	UniProtKB:J9VWQ6	IEA		F			gene_product	taxon:5207	20220406	UniProt
UniProtKB	CNAG_06454	CNAG_06454		GO:0016787	UniProtKB:J9VWQ6	IEA		F			gene_product	taxon:5207	20220406	UniProt
UniProtKB	CNAG_06454	CNAG_06454		GO:0046872	UniProtKB:J9VWQ6	IEA		F			gene_product	taxon:5207	20220406	UniProt
UniProtKB	CNAG_06454	CNAG_06454		GO:0106310	UniProtKB:J9VWQ6	IEA		F			gene_product	taxon:5207	20220406	UniProt
UniProtKB	CNAG_06454	CNAG_06454		GO:0004674	UniProtKB:J9VWQ6	IEA		F			gene_product	taxon:5207	20220406	UniProt
UniProtKB	CNAG_06454	CNAG_06454		GO:0005737	UniProtKB:J9VWQ6	IEA		C			gene_product	taxon:5207	20220406	UniProt
UniProtKB	CNAG_06487	CNAG_06487		GO:0071555	UniProtKB:J9VWT0	IEA		P			gene_product	taxon:5207	20220406	UniProt
UniProtKB	CNAG_06487	CNAG_06487		GO:0034221	UniProtKB:J9VWT0	IEA		P			gene_product	taxon:5207	20220406	UniProt
UniProtKB	CNAG_06487	CNAG_06487		GO:0004100	UniProtKB:J9VWT0	IEA		F			gene_product	taxon:5207	20220406	UniProt
UniProtKB	CNAG_06487	CNAG_06487		GO:0005886	UniProtKB:J9VWT0	IEA		C			gene_product	taxon:5207	20220406	UniProt
UniProtKB	CNAG_01667	CNAG_01667		GO:0008299	UniProtKB:J9VWT3	IEA		P			gene_product	taxon:5207	20220406	UniProt
UniProtKB	CNAG_01667	CNAG_01667		GO:0006744	UniProtKB:J9VWT3	IEA		P			gene_product	taxon:5207	20220406	UniProt
UniProtKB	CNAG_01667	CNAG_01667		GO:0002083	UniProtKB:J9VWT3	IEA		F			gene_product	taxon:5207	20220406	UniProt
UniProtKB	CNAG_01667	CNAG_01667		GO:0047293	UniProtKB:J9VWT3	IEA		F			gene_product	taxon:5207	20220406	UniProt
UniProtKB	CNAG_01667	CNAG_01667		GO:0008412	UniProtKB:J9VWT3	IEA		F			gene_product	taxon:5207	20220406	UniProt
UniProtKB	CNAG_01667	CNAG_01667		GO:0005743	UniProtKB:J9VWT3	IEA		C			gene_product	taxon:5207	20220406	UniProt
UniProtKB	CNAG_07701	CNAG_07701		GO:0008299	UniProtKB:J9VX37	IEA		P			gene_product	taxon:5207	20220406	UniProt
UniProtKB	CNAG_07701	CNAG_07701		GO:0006744	UniProtKB:J9VX37	IEA		P			gene_product	taxon:5207	20220406	UniProt
UniProtKB	CNAG_07701	CNAG_07701		GO:0005375	UniProtKB:J9VX37	IEA		F			gene_product	taxon:5207	20220406	UniProt
UniProtKB	CNAG_07701	CNAG_07701		GO:0005886	UniProtKB:J9VX37	IEA		C			gene_product	taxon:5207	20220406	UniProt
UniProtKB	CNAG_01744	CNAG_01744		GO:0008299	UniProtKB:J9VX38	IEA		P			gene_product	taxon:5207	20220406	UniProt
UniProtKB	CNAG_01744	CNAG_01744		GO:0006744	UniProtKB:J9VX38	IEA		P			gene_product	taxon:5207	20220406	UniProt
UniProtKB	CNAG_01744	CNAG_01744		GO:0016787	UniProtKB:J9VX38	IEA		F			gene_product	taxon:5207	20220406	UniProt
UniProtKB	CNAG_01744	CNAG_01744		GO:0046872	UniProtKB:J9VX38	IEA		F			gene_product	taxon:5207	20220406	UniProt
UniProtKB	CNAG_01744	CNAG_01744		GO:0005886	UniProtKB:J9VX38	IEA		C			gene_product	taxon:5207	20220406	UniProt
UniProtKB	CNAG_05449	CNAG_05449		GO:0008299	UniProtKB:J9VXB3	IEA		P			gene_product	taxon:5207	20220406	UniProt
UniProtKB	CNAG_05449	CNAG_05449		GO:0006744	UniProtKB:J9VXB3	IEA		P			gene_product	taxon:5207	20220406	UniProt
UniProtKB	CNAG_05449	CNAG_05449		GO:0046872	UniProtKB:J9VXB3	IEA		F			gene_product	taxon:5207	20220406	UniProt
UniProtKB	CNAG_05449	CNAG_05449		GO:0005938	UniProtKB:J9VXB3	IEA		C			gene_product	taxon:5207	20220406	UniProt
UniProtKB	CNAG_03139	CNAG_03139		GO:0032259	UniProtKB:J9VXC6	IEA		P			gene_product	taxon:5207	20220406	UniProt
UniProtKB	CNAG_03139	CNAG_03139		GO:0006656	UniProtKB:J9VXC6	IEA		P			gene_product	taxon:5207	20220406	UniProt
UniProtKB	CNAG_03139	CNAG_03139		GO:0004608	UniProtKB:J9VXC6	IEA		F			gene_product	taxon:5207	20220406	UniProt
UniProtKB	CNAG_03139	CNAG_03139		GO:0005789	UniProtKB:J9VXC6	IEA		C			gene_product	taxon:5207	20220406	UniProt
UniProtKB	CNAG_04862	CNAG_04862		GO:0006541	UniProtKB:J9VXJ9	IEA		P			gene_product	taxon:5207	20220406	UniProt
UniProtKB	CNAG_04862	CNAG_04862		GO:0097054	UniProtKB:J9VXJ9	IEA		P			gene_product	taxon:5207	20220406	UniProt
UniProtKB	CNAG_04862	CNAG_04862		GO:0051538	UniProtKB:J9VXJ9	IEA		F			gene_product	taxon:5207	20220406	UniProt
UniProtKB	CNAG_04862	CNAG_04862		GO:0050660	UniProtKB:J9VXJ9	IEA		F			gene_product	taxon:5207	20220406	UniProt
UniProtKB	CNAG_04862	CNAG_04862		GO:0010181	UniProtKB:J9VXJ9	IEA		F			gene_product	taxon:5207	20220406	UniProt
UniProtKB	CNAG_04862	CNAG_04862		GO:0016040	UniProtKB:J9VXJ9	IEA		F			gene_product	taxon:5207	20220406	UniProt
UniProtKB	CNAG_04862	CNAG_04862		GO:0005506	UniProtKB:J9VXJ9	IEA		F			gene_product	taxon:5207	20220406	UniProt
UniProtKB	CNAG_04862	CNAG_04862		GO:0005789	UniProtKB:J9VXJ9	IEA		C			gene_product	taxon:5207	20220406	UniProt
UniProtKB	CNAG_05627	CNAG_05627		GO:0006364	UniProtKB:J9VXR3	IEA		P			gene_product	taxon:5207	20220406	UniProt
UniProtKB	CNAG_05627	CNAG_05627		GO:0005524	UniProtKB:J9VXR3	IEA		F			gene_product	taxon:5207	20220406	UniProt
UniProtKB	CNAG_05627	CNAG_05627		GO:0016787	UniProtKB:J9VXR3	IEA		F			gene_product	taxon:5207	20220406	UniProt
UniProtKB	CNAG_05627	CNAG_05627		GO:0003723	UniProtKB:J9VXR3	IEA		F			gene_product	taxon:5207	20220406	UniProt
UniProtKB	CNAG_05627	CNAG_05627		GO:0003724	UniProtKB:J9VXR3	IEA		F			gene_product	taxon:5207	20220406	UniProt
UniProtKB	CNAG_05627	CNAG_05627		GO:0005730	UniProtKB:J9VXR3	IEA		C			gene_product	taxon:5207	20220406	UniProt
UniProtKB	CNAG_04821	CNAG_04821		GO:0006397	UniProtKB:J9VXS7	IEA		P			gene_product	taxon:5207	20220406	UniProt
UniProtKB	CNAG_04821	CNAG_04821		GO:0000289	UniProtKB:J9VXS7	IEA		P			gene_product	taxon:5207	20220406	UniProt
UniProtKB	CNAG_04821	CNAG_04821		GO:0006468	UniProtKB:J9VXS7	IEA		P			gene_product	taxon:5207	20220406	UniProt
UniProtKB	CNAG_04821	CNAG_04821		GO:0005524	UniProtKB:J9VXS7	IEA		F			gene_product	taxon:5207	20220406	UniProt
UniProtKB	CNAG_04821	CNAG_04821		GO:0046872	UniProtKB:J9VXS7	IEA		F			gene_product	taxon:5207	20220406	UniProt
UniProtKB	CNAG_04821	CNAG_04821		GO:0004672	UniProtKB:J9VXS7	IEA		F			gene_product	taxon:5207	20220406	UniProt
UniProtKB	CNAG_04821	CNAG_04821		GO:0003723	UniProtKB:J9VXS7	IEA		F			gene_product	taxon:5207	20220406	UniProt
UniProtKB	CNAG_04821	CNAG_04821		GO:0031251	UniProtKB:J9VXS7	IEA		C			gene_product	taxon:5207	20220406	UniProt
UniProtKB	CNAG_05667	CNAG_05667		GO:1904679	UniProtKB:J9VXV2	IEA		P			gene_product	taxon:5207	20220406	UniProt
UniProtKB	CNAG_05667	CNAG_05667		GO:0005365	UniProtKB:J9VXV2	IEA		F			gene_product	taxon:5207	20220406	UniProt
UniProtKB	CNAG_05667	CNAG_05667		GO:0005886	UniProtKB:J9VXV2	IEA		C			gene_product	taxon:5207	20220406	UniProt
UniProtKB	CNAG_03345	CNAG_03345		GO:0034427	UniProtKB:J9VXY1	IEA		P			gene_product	taxon:5207	20220406	UniProt
UniProtKB	CNAG_03345	CNAG_03345		GO:1990074	UniProtKB:J9VXY1	IEA		P			gene_product	taxon:5207	20220406	UniProt
UniProtKB	CNAG_03345	CNAG_03345		GO:0000175	UniProtKB:J9VXY1	IEA		F			gene_product	taxon:5207	20220406	UniProt
UniProtKB	CNAG_03345	CNAG_03345		GO:0046872	UniProtKB:J9VXY1	IEA		F			gene_product	taxon:5207	20220406	UniProt
UniProtKB	CNAG_03345	CNAG_03345		GO:0003723	UniProtKB:J9VXY1	IEA		F			gene_product	taxon:5207	20220406	UniProt
UniProtKB	CNAG_03345	CNAG_03345		GO:0000932	UniProtKB:J9VXY1	IEA		C			gene_product	taxon:5207	20220406	UniProt
UniProtKB	CNAG_03375	CNAG_03375		GO:0006099	UniProtKB:J9VY09	IEA		P			gene_product	taxon:5207	20220406	UniProt
UniProtKB	CNAG_03375	CNAG_03375		GO:0000166	UniProtKB:J9VY09	IEA		F			gene_product	taxon:5207	20220406	UniProt
UniProtKB	CNAG_03375	CNAG_03375		GO:0004775	UniProtKB:J9VY09	IEA		F			gene_product	taxon:5207	20220406	UniProt
UniProtKB	CNAG_03375	CNAG_03375		GO:0005739	UniProtKB:J9VY09	IEA		C			gene_product	taxon:5207	20220406	UniProt
UniProtKB	CNAG_03465	CNAG_03465		GO:0006099	UniProtKB:J9VY90	IEA		P			gene_product	taxon:5207	20220406	UniProt
UniProtKB	CNAG_03465	CNAG_03465		GO:0005507	UniProtKB:J9VY90	IEA		F			gene_product	taxon:5207	20220406	UniProt
UniProtKB	CNAG_03465	CNAG_03465		GO:0052716	UniProtKB:J9VY90	IEA		F			gene_product	taxon:5207	20220406	UniProt
UniProtKB	CNAG_03465	CNAG_03465		GO:0005576	UniProtKB:J9VY90	IEA		C			gene_product	taxon:5207	20220406	UniProt
UniProtKB	CNAG_01639	CNAG_01639		GO:0070125	UniProtKB:J9VYV4	IEA		P			gene_product	taxon:5207	20220406	UniProt
UniProtKB	CNAG_01639	CNAG_01639		GO:0005525	UniProtKB:J9VYV4	IEA		F			gene_product	taxon:5207	20220406	UniProt
UniProtKB	CNAG_01639	CNAG_01639		GO:0003924	UniProtKB:J9VYV4	IEA		F			gene_product	taxon:5207	20220406	UniProt
UniProtKB	CNAG_01639	CNAG_01639		GO:0003746	UniProtKB:J9VYV4	IEA		F			gene_product	taxon:5207	20220406	UniProt
UniProtKB	CNAG_01639	CNAG_01639		GO:0005739	UniProtKB:J9VYV4	IEA		C			gene_product	taxon:5207	20220406	UniProt
UniProtKB	CNAG_01727	CNAG_01727		GO:0006357	UniProtKB:J9VZ70	IEA		P			gene_product	taxon:5207	20220406	UniProt
UniProtKB	CNAG_01727	CNAG_01727		GO:0005524	UniProtKB:J9VZ70	IEA		F			gene_product	taxon:5207	20220406	UniProt
UniProtKB	CNAG_01727	CNAG_01727		GO:0140662	UniProtKB:J9VZ70	IEA		F			gene_product	taxon:5207	20220406	UniProt
UniProtKB	CNAG_01727	CNAG_01727		GO:0003712	UniProtKB:J9VZ70	IEA		F			gene_product	taxon:5207	20220406	UniProt
UniProtKB	CNAG_01727	CNAG_01727		GO:0005634	UniProtKB:J9VZ70	IEA		C			gene_product	taxon:5207	20220406	UniProt
UniProtKB	CNAG_01792	CNAG_01792		GO:0006310	UniProtKB:J9VZB8	IEA		P			gene_product	taxon:5207	20220406	UniProt
UniProtKB	CNAG_01792	CNAG_01792		GO:0006281	UniProtKB:J9VZB8	IEA		P			gene_product	taxon:5207	20220406	UniProt
UniProtKB	CNAG_01792	CNAG_01792		GO:0000002	UniProtKB:J9VZB8	IEA		P			gene_product	taxon:5207	20220406	UniProt
UniProtKB	CNAG_01792	CNAG_01792		GO:0000723	UniProtKB:J9VZB8	IEA		P			gene_product	taxon:5207	20220406	UniProt
UniProtKB	CNAG_01792	CNAG_01792		GO:0043139	UniProtKB:J9VZB8	IEA		F			gene_product	taxon:5207	20220406	UniProt
UniProtKB	CNAG_01792	CNAG_01792		GO:0005524	UniProtKB:J9VZB8	IEA		F			gene_product	taxon:5207	20220406	UniProt
UniProtKB	CNAG_01792	CNAG_01792		GO:0003677	UniProtKB:J9VZB8	IEA		F			gene_product	taxon:5207	20220406	UniProt
UniProtKB	CNAG_01792	CNAG_01792		GO:0016787	UniProtKB:J9VZB8	IEA		F			gene_product	taxon:5207	20220406	UniProt
UniProtKB	CNAG_01792	CNAG_01792		GO:0005739	UniProtKB:J9VZB8	IEA		C			gene_product	taxon:5207	20220406	UniProt
UniProtKB	CNAG_01792	CNAG_01792		GO:0005634	UniProtKB:J9VZB8	IEA		C			gene_product	taxon:5207	20220406	UniProt
UniProtKB	CNAG_01802	CNAG_01802		GO:0016226	UniProtKB:J9VZC6	IEA		P			gene_product	taxon:5207	20220406	UniProt
UniProtKB	CNAG_01802	CNAG_01802		GO:0051537	UniProtKB:J9VZC6	IEA		F			gene_product	taxon:5207	20220406	UniProt
UniProtKB	CNAG_01802	CNAG_01802		GO:0051539	UniProtKB:J9VZC6	IEA		F			gene_product	taxon:5207	20220406	UniProt
UniProtKB	CNAG_01802	CNAG_01802		GO:0009055	UniProtKB:J9VZC6	IEA		F			gene_product	taxon:5207	20220406	UniProt
UniProtKB	CNAG_01802	CNAG_01802		GO:0046872	UniProtKB:J9VZC6	IEA		F			gene_product	taxon:5207	20220406	UniProt
UniProtKB	CNAG_01802	CNAG_01802		GO:0005758	UniProtKB:J9VZC6	IEA		C			gene_product	taxon:5207	20220406	UniProt
UniProtKB	CNAG_01923	CNAG_01923		GO:0045048	UniProtKB:J9VZM0	IEA		P			gene_product	taxon:5207	20220406	UniProt
UniProtKB	CNAG_01923	CNAG_01923		GO:0005524	UniProtKB:J9VZM0	IEA		F			gene_product	taxon:5207	20220406	UniProt
UniProtKB	CNAG_01923	CNAG_01923		GO:0016887	UniProtKB:J9VZM0	IEA		F			gene_product	taxon:5207	20220406	UniProt
UniProtKB	CNAG_01923	CNAG_01923		GO:0046872	UniProtKB:J9VZM0	IEA		F			gene_product	taxon:5207	20220406	UniProt
UniProtKB	CNAG_01923	CNAG_01923		GO:0005783	UniProtKB:J9VZM0	IEA		C			gene_product	taxon:5207	20220406	UniProt
UniProtKB	CNAG_05584	CNAG_05584		GO:0019509	UniProtKB:J9VZY2	IEA		P			gene_product	taxon:5207	20220406	UniProt
UniProtKB	CNAG_05584	CNAG_05584		GO:0019284	UniProtKB:J9VZY2	IEA		P			gene_product	taxon:5207	20220406	UniProt
UniProtKB	CNAG_05584	CNAG_05584		GO:0046570	UniProtKB:J9VZY2	IEA		F			gene_product	taxon:5207	20220406	UniProt
UniProtKB	CNAG_05584	CNAG_05584		GO:0008270	UniProtKB:J9VZY2	IEA		F			gene_product	taxon:5207	20220406	UniProt
UniProtKB	CNAG_05584	CNAG_05584		GO:0005737	UniProtKB:J9VZY2	IEA		C			gene_product	taxon:5207	20220406	UniProt
UniProtKB	CNAG_05655	CNAG_05655		GO:0019509	UniProtKB:J9W034	IEA		P			gene_product	taxon:5207	20220406	UniProt
UniProtKB	CNAG_05655	CNAG_05655		GO:0019284	UniProtKB:J9W034	IEA		P			gene_product	taxon:5207	20220406	UniProt
UniProtKB	CNAG_05655	CNAG_05655		GO:0005509	UniProtKB:J9W034	IEA		F			gene_product	taxon:5207	20220406	UniProt
UniProtKB	CNAG_05655	CNAG_05655		GO:0005737	UniProtKB:J9W034	IEA		C			gene_product	taxon:5207	20220406	UniProt
UniProtKB	CNAG_06182	CNAG_06182		GO:0051301	UniProtKB:J9W0E5	IEA		P			gene_product	taxon:5207	20220406	UniProt
UniProtKB	CNAG_06182	CNAG_06182		GO:0006270	UniProtKB:J9W0E5	IEA		P			gene_product	taxon:5207	20220406	UniProt
UniProtKB	CNAG_06182	CNAG_06182		GO:0033260	UniProtKB:J9W0E5	IEA		P			gene_product	taxon:5207	20220406	UniProt
UniProtKB	CNAG_06182	CNAG_06182		GO:0030174	UniProtKB:J9W0E5	IEA		P			gene_product	taxon:5207	20220406	UniProt
UniProtKB	CNAG_06182	CNAG_06182		GO:0005524	UniProtKB:J9W0E5	IEA		F			gene_product	taxon:5207	20220406	UniProt
UniProtKB	CNAG_06182	CNAG_06182		GO:0016887	UniProtKB:J9W0E5	IEA		F			gene_product	taxon:5207	20220406	UniProt
UniProtKB	CNAG_06182	CNAG_06182		GO:0003677	UniProtKB:J9W0E5	IEA		F			gene_product	taxon:5207	20220406	UniProt
UniProtKB	CNAG_06182	CNAG_06182		GO:0003678	UniProtKB:J9W0E5	IEA		F			gene_product	taxon:5207	20220406	UniProt
UniProtKB	CNAG_06182	CNAG_06182		GO:0031261	UniProtKB:J9W0E5	IEA		C			gene_product	taxon:5207	20220406	UniProt
UniProtKB	CNAG_06182	CNAG_06182		GO:0042555	UniProtKB:J9W0E5	IEA		C			gene_product	taxon:5207	20220406	UniProt
UniProtKB	CNAG_06182	CNAG_06182		GO:0005656	UniProtKB:J9W0E5	IEA		C			gene_product	taxon:5207	20220406	UniProt
UniProtKB	CNAG_06182	CNAG_06182		GO:0043596	UniProtKB:J9W0E5	IEA		C			gene_product	taxon:5207	20220406	UniProt
UniProtKB	CNAG_04640	CNAG_04640		GO:0006085	UniProtKB:J9W0K1	IEA		P			gene_product	taxon:5207	20220406	UniProt
UniProtKB	CNAG_04640	CNAG_04640		GO:0006101	UniProtKB:J9W0K1	IEA		P			gene_product	taxon:5207	20220406	UniProt
UniProtKB	CNAG_04640	CNAG_04640		GO:0006629	UniProtKB:J9W0K1	IEA		P			gene_product	taxon:5207	20220406	UniProt
UniProtKB	CNAG_04640	CNAG_04640		GO:0006099	UniProtKB:J9W0K1	IEA		P			gene_product	taxon:5207	20220406	UniProt
UniProtKB	CNAG_04640	CNAG_04640		GO:0005524	UniProtKB:J9W0K1	IEA		F			gene_product	taxon:5207	20220406	UniProt
UniProtKB	CNAG_04640	CNAG_04640		GO:0003878	UniProtKB:J9W0K1	IEA		F			gene_product	taxon:5207	20220406	UniProt
UniProtKB	CNAG_04640	CNAG_04640		GO:0046872	UniProtKB:J9W0K1	IEA		F			gene_product	taxon:5207	20220406	UniProt
UniProtKB	CNAG_04640	CNAG_04640		GO:0005829	UniProtKB:J9W0K1	IEA		C			gene_product	taxon:5207	20220406	UniProt
UniProtKB	CNAG_06376	CNAG_06376		GO:0006886	UniProtKB:J9W0X0	IEA		P			gene_product	taxon:5207	20220406	UniProt
UniProtKB	CNAG_06376	CNAG_06376		GO:0016192	UniProtKB:J9W0X0	IEA		P			gene_product	taxon:5207	20220406	UniProt
UniProtKB	CNAG_06376	CNAG_06376		GO:0046872	UniProtKB:J9W0X0	IEA		F			gene_product	taxon:5207	20220406	UniProt
UniProtKB	CNAG_06376	CNAG_06376		GO:0016740	UniProtKB:J9W0X0	IEA		F			gene_product	taxon:5207	20220406	UniProt
UniProtKB	CNAG_06376	CNAG_06376		GO:0033263	UniProtKB:J9W0X0	IEA		C			gene_product	taxon:5207	20220406	UniProt
UniProtKB	CNAG_06376	CNAG_06376		GO:0000329	UniProtKB:J9W0X0	IEA		C			gene_product	taxon:5207	20220406	UniProt
UniProtKB	CNAG_06376	CNAG_06376		GO:0030897	UniProtKB:J9W0X0	IEA		C			gene_product	taxon:5207	20220406	UniProt
UniProtKB	CNAG_01550	CNAG_01550		GO:0000455	UniProtKB:J9W110	IEA		P			gene_product	taxon:5207	20220406	UniProt
UniProtKB	CNAG_01550	CNAG_01550		GO:0106388	UniProtKB:J9W110	IEA		F			gene_product	taxon:5207	20220406	UniProt
UniProtKB	CNAG_01550	CNAG_01550		GO:1904047	UniProtKB:J9W110	IEA		F			gene_product	taxon:5207	20220406	UniProt
UniProtKB	CNAG_01550	CNAG_01550		GO:0005737	UniProtKB:J9W110	IEA		C			gene_product	taxon:5207	20220406	UniProt
UniProtKB	CNAG_01550	CNAG_01550		GO:0005634	UniProtKB:J9W110	IEA		C			gene_product	taxon:5207	20220406	UniProt
UniProtKB	CNAG_05377	CNAG_05377		GO:0000455	UniProtKB:J9W1D0	IEA		P			gene_product	taxon:5207	20220406	UniProt
UniProtKB	CNAG_05377	CNAG_05377		GO:0022857	UniProtKB:J9W1D0	IEA		F			gene_product	taxon:5207	20220406	UniProt
UniProtKB	CNAG_05377	CNAG_05377		GO:0005886	UniProtKB:J9W1D0	IEA		C			gene_product	taxon:5207	20220406	UniProt
UniProtKB	CNAG_01733	CNAG_01733		GO:0006281	UniProtKB:J9W1J2	IEA		P			gene_product	taxon:5207	20220406	UniProt
UniProtKB	CNAG_01733	CNAG_01733		GO:0000398	UniProtKB:J9W1J2	IEA		P			gene_product	taxon:5207	20220406	UniProt
UniProtKB	CNAG_01733	CNAG_01733		GO:0070534	UniProtKB:J9W1J2	IEA		P			gene_product	taxon:5207	20220406	UniProt
UniProtKB	CNAG_01733	CNAG_01733		GO:0061630	UniProtKB:J9W1J2	IEA		F			gene_product	taxon:5207	20220406	UniProt
UniProtKB	CNAG_01733	CNAG_01733		GO:0000974	UniProtKB:J9W1J2	IEA		C			gene_product	taxon:5207	20220406	UniProt
UniProtKB	CNAG_01733	CNAG_01733		GO:0005681	UniProtKB:J9W1J2	IEA		C			gene_product	taxon:5207	20220406	UniProt
UniProtKB	CNAG_05557	CNAG_05557		GO:0006869	UniProtKB:J9W1V9	IEA		P			gene_product	taxon:5207	20220406	UniProt
UniProtKB	CNAG_05557	CNAG_05557		GO:0000002	UniProtKB:J9W1V9	IEA		P			gene_product	taxon:5207	20220406	UniProt
UniProtKB	CNAG_05557	CNAG_05557		GO:0045040	UniProtKB:J9W1V9	IEA		P			gene_product	taxon:5207	20220406	UniProt
UniProtKB	CNAG_05557	CNAG_05557		GO:0008289	UniProtKB:J9W1V9	IEA		F			gene_product	taxon:5207	20220406	UniProt
UniProtKB	CNAG_05557	CNAG_05557		GO:0005789	UniProtKB:J9W1V9	IEA		C			gene_product	taxon:5207	20220406	UniProt
UniProtKB	CNAG_05557	CNAG_05557		GO:0032865	UniProtKB:J9W1V9	IEA		C			gene_product	taxon:5207	20220406	UniProt
UniProtKB	CNAG_05606	CNAG_05606		GO:0006310	UniProtKB:J9W1Z3	IEA		P			gene_product	taxon:5207	20220406	UniProt
UniProtKB	CNAG_05606	CNAG_05606		GO:0006281	UniProtKB:J9W1Z3	IEA		P			gene_product	taxon:5207	20220406	UniProt
UniProtKB	CNAG_05606	CNAG_05606		GO:0000002	UniProtKB:J9W1Z3	IEA		P			gene_product	taxon:5207	20220406	UniProt
UniProtKB	CNAG_05606	CNAG_05606		GO:0000723	UniProtKB:J9W1Z3	IEA		P			gene_product	taxon:5207	20220406	UniProt
UniProtKB	CNAG_05606	CNAG_05606		GO:0043139	UniProtKB:J9W1Z3	IEA		F			gene_product	taxon:5207	20220406	UniProt
UniProtKB	CNAG_05606	CNAG_05606		GO:0005524	UniProtKB:J9W1Z3	IEA		F			gene_product	taxon:5207	20220406	UniProt
UniProtKB	CNAG_05606	CNAG_05606		GO:0016887	UniProtKB:J9W1Z3	IEA		F			gene_product	taxon:5207	20220406	UniProt
UniProtKB	CNAG_05606	CNAG_05606		GO:0003677	UniProtKB:J9W1Z3	IEA		F			gene_product	taxon:5207	20220406	UniProt
UniProtKB	CNAG_05606	CNAG_05606		GO:0005739	UniProtKB:J9W1Z3	IEA		C			gene_product	taxon:5207	20220406	UniProt
UniProtKB	CNAG_05606	CNAG_05606		GO:0005634	UniProtKB:J9W1Z3	IEA		C			gene_product	taxon:5207	20220406	UniProt
UniProtKB	CNAG_06322	CNAG_06322		GO:0016573	UniProtKB:J9W319	IEA		P			gene_product	taxon:5207	20220406	UniProt
UniProtKB	CNAG_06322	CNAG_06322		GO:0006355	UniProtKB:J9W319	IEA		P			gene_product	taxon:5207	20220406	UniProt
UniProtKB	CNAG_06322	CNAG_06322		GO:0004402	UniProtKB:J9W319	IEA		F			gene_product	taxon:5207	20220406	UniProt
UniProtKB	CNAG_06322	CNAG_06322		GO:0106226	UniProtKB:J9W319	IEA		F			gene_product	taxon:5207	20220406	UniProt
UniProtKB	CNAG_06322	CNAG_06322		GO:0140064	UniProtKB:J9W319	IEA		F			gene_product	taxon:5207	20220406	UniProt
UniProtKB	CNAG_06322	CNAG_06322		GO:0005634	UniProtKB:J9W319	IEA		C			gene_product	taxon:5207	20220406	UniProt
UniProtKB	CNAG_06432	CNAG_06432		GO:0006085	UniProtKB:J9W3A6	IEA		P			gene_product	taxon:5207	20220406	UniProt
UniProtKB	CNAG_06432	CNAG_06432		GO:0006082	UniProtKB:J9W3A6	IEA		P			gene_product	taxon:5207	20220406	UniProt
UniProtKB	CNAG_06432	CNAG_06432		GO:0016310	UniProtKB:J9W3A6	IEA		P			gene_product	taxon:5207	20220406	UniProt
UniProtKB	CNAG_06432	CNAG_06432		GO:0008776	UniProtKB:J9W3A6	IEA		F			gene_product	taxon:5207	20220406	UniProt
UniProtKB	CNAG_06432	CNAG_06432		GO:0005524	UniProtKB:J9W3A6	IEA		F			gene_product	taxon:5207	20220406	UniProt
UniProtKB	CNAG_06432	CNAG_06432		GO:0000287	UniProtKB:J9W3A6	IEA		F			gene_product	taxon:5207	20220406	UniProt
UniProtKB	CNAG_06432	CNAG_06432		GO:0005634	UniProtKB:J9W3A6	IEA		C			gene_product	taxon:5207	20220406	UniProt
UniProtKB	CNAG_05597	CNAG_05597		GO:0016310	UniProtKB:J9W465	IEA		P			gene_product	taxon:5207	20220406	UniProt
UniProtKB	CNAG_05597	CNAG_05597		GO:0006364	UniProtKB:J9W465	IEA		P			gene_product	taxon:5207	20220406	UniProt
UniProtKB	CNAG_05597	CNAG_05597		GO:0004017	UniProtKB:J9W465	IEA		F			gene_product	taxon:5207	20220406	UniProt
UniProtKB	CNAG_05597	CNAG_05597		GO:0005524	UniProtKB:J9W465	IEA		F			gene_product	taxon:5207	20220406	UniProt
UniProtKB	CNAG_05597	CNAG_05597		GO:0016887	UniProtKB:J9W465	IEA		F			gene_product	taxon:5207	20220406	UniProt
UniProtKB	CNAG_05597	CNAG_05597		GO:0003743	UniProtKB:J9W465	IEA		F			gene_product	taxon:5207	20220406	UniProt
UniProtKB	CNAG_05597	CNAG_05597		GO:0005737	UniProtKB:J9W465	IEA		C			gene_product	taxon:5207	20220406	UniProt
UniProtKB	CNAG_05597	CNAG_05597		GO:0005634	UniProtKB:J9W465	IEA		C			gene_product	taxon:5207	20220406	UniProt
UniProtKB	CNAG_05540	CNAG_05540		GO:0043419	UniProtKB:O13465	IEA		P			gene_product	taxon:5207	20220406	UniProt
UniProtKB	CNAG_05540	CNAG_05540		GO:0016151	UniProtKB:O13465	IEA		F			gene_product	taxon:5207	20220406	UniProt
UniProtKB	CNAG_05540	CNAG_05540		GO:0009039	UniProtKB:O13465	IEA		F			gene_product	taxon:5207	20220406	UniProt
UniProtKB	CNAG_05540	CNAG_05540		GO:0035550	UniProtKB:O13465	IEA		C			gene_product	taxon:5207	20220406	UniProt
UniProtKB	CNAG_03682	CNAG_03682		GO:0043419	UniProtKB:O94746	IEA		P			gene_product	taxon:5207	20220406	UniProt
UniProtKB	CNAG_03682	CNAG_03682		GO:0003755	UniProtKB:O94746	IEA		F			gene_product	taxon:5207	20220406	UniProt
UniProtKB	CNAG_03682	CNAG_03682		GO:0005737	UniProtKB:O94746	IEA		C			gene_product	taxon:5207	20220406	UniProt
UniProtKB	CNAG_02294	CNAG_02294		GO:0006189	UniProtKB:P0C017	IEA		P			gene_product	taxon:5207	20220406	UniProt
UniProtKB	CNAG_02294	CNAG_02294		GO:0043727	UniProtKB:P0C017	IEA		F			gene_product	taxon:5207	20220406	UniProt
UniProtKB	CNAG_02294	CNAG_02294		GO:0005524	UniProtKB:P0C017	IEA		F			gene_product	taxon:5207	20220406	UniProt
UniProtKB	CNAG_02294	CNAG_02294		GO:0046872	UniProtKB:P0C017	IEA		F			gene_product	taxon:5207	20220406	UniProt
UniProtKB	CNAG_02294	CNAG_02294		GO:0004638	UniProtKB:P0C017	IEA		F			gene_product	taxon:5207	20220406	UniProt
UniProtKB	CNAG_02294	CNAG_02294		GO:0005737	UniProtKB:P0C017	IEA		C			gene_product	taxon:5207	20220406	UniProt
UniProtKB	CNAG_00483	CNAG_00483		GO:0006189	UniProtKB:P48465	IEA		P			gene_product	taxon:5207	20220406	UniProt
UniProtKB	CNAG_00483	CNAG_00483		GO:0005524	UniProtKB:P48465	IEA		F			gene_product	taxon:5207	20220406	UniProt
UniProtKB	CNAG_00483	CNAG_00483		GO:0016787	UniProtKB:P48465	IEA		F			gene_product	taxon:5207	20220406	UniProt
UniProtKB	CNAG_00483	CNAG_00483		GO:0005737	UniProtKB:P48465	IEA		C			gene_product	taxon:5207	20220406	UniProt
UniProtKB	CNAG_00483	CNAG_00483		GO:0005856	UniProtKB:P48465	IEA		C			gene_product	taxon:5207	20220406	UniProt
UniProtKB	CNAG_03345	CNAG_03345		GO:0034427	UniProtKB:T2BN03	IEA		P			gene_product	taxon:5207	20220406	UniProt
UniProtKB	CNAG_03345	CNAG_03345		GO:1990074	UniProtKB:T2BN03	IEA		P			gene_product	taxon:5207	20220406	UniProt
UniProtKB	CNAG_03345	CNAG_03345		GO:0000175	UniProtKB:T2BN03	IEA		F			gene_product	taxon:5207	20220406	UniProt
UniProtKB	CNAG_03345	CNAG_03345		GO:0046872	UniProtKB:T2BN03	IEA		F			gene_product	taxon:5207	20220406	UniProt
UniProtKB	CNAG_03345	CNAG_03345		GO:0003723	UniProtKB:T2BN03	IEA		F			gene_product	taxon:5207	20220406	UniProt
UniProtKB	CNAG_03345	CNAG_03345		GO:0000932	UniProtKB:T2BN03	IEA		C			gene_product	taxon:5207	20220406	UniProt
UniProtKB	CNAG_00877	CNAG_00877		GO:0006172	UniProtKB:T2BNT3	IEA		P			gene_product	taxon:5207	20220406	UniProt
UniProtKB	CNAG_00877	CNAG_00877		GO:0046033	UniProtKB:T2BNT3	IEA		P			gene_product	taxon:5207	20220406	UniProt
UniProtKB	CNAG_00877	CNAG_00877		GO:0046039	UniProtKB:T2BNT3	IEA		P			gene_product	taxon:5207	20220406	UniProt
UniProtKB	CNAG_00877	CNAG_00877		GO:0046041	UniProtKB:T2BNT3	IEA		P			gene_product	taxon:5207	20220406	UniProt
UniProtKB	CNAG_00877	CNAG_00877		GO:0016310	UniProtKB:T2BNT3	IEA		P			gene_product	taxon:5207	20220406	UniProt
UniProtKB	CNAG_00877	CNAG_00877		GO:0004017	UniProtKB:T2BNT3	IEA		F			gene_product	taxon:5207	20220406	UniProt
UniProtKB	CNAG_00877	CNAG_00877		GO:0005524	UniProtKB:T2BNT3	IEA		F			gene_product	taxon:5207	20220406	UniProt
UniProtKB	CNAG_00877	CNAG_00877		GO:0005525	UniProtKB:T2BNT3	IEA		F			gene_product	taxon:5207	20220406	UniProt
UniProtKB	CNAG_00877	CNAG_00877		GO:0046899	UniProtKB:T2BNT3	IEA		F			gene_product	taxon:5207	20220406	UniProt
UniProtKB	CNAG_00877	CNAG_00877		GO:0005759	UniProtKB:T2BNT3	IEA		C			gene_product	taxon:5207	20220406	UniProt
UniProtKB	CNAG_05771	CNAG_05771		GO:0006325	UniProtKB:T2BP67	IEA		P			gene_product	taxon:5207	20220406	UniProt
UniProtKB	CNAG_05771	CNAG_05771		GO:0006281	UniProtKB:T2BP67	IEA		P			gene_product	taxon:5207	20220406	UniProt
UniProtKB	CNAG_05771	CNAG_05771		GO:0016310	UniProtKB:T2BP67	IEA		P			gene_product	taxon:5207	20220406	UniProt
UniProtKB	CNAG_05771	CNAG_05771		GO:0005524	UniProtKB:T2BP67	IEA		F			gene_product	taxon:5207	20220406	UniProt
UniProtKB	CNAG_05771	CNAG_05771		GO:0004674	UniProtKB:T2BP67	IEA		F			gene_product	taxon:5207	20220406	UniProt
UniProtKB	CNAG_05771	CNAG_05771		GO:0000781	UniProtKB:T2BP67	IEA		C			gene_product	taxon:5207	20220406	UniProt
UniProtKB	CNAG_05771	CNAG_05771		GO:0005634	UniProtKB:T2BP67	IEA		C			gene_product	taxon:5207	20220406	UniProt
UniProtKB	CNAG_00019	CNAG_00019		GO:0015031	UniProtKB:J9VD06	IEA		P			gene_product	taxon:5207	20220406	UniProt
UniProtKB	CNAG_00019	CNAG_00019		GO:0004588	UniProtKB:J9VD06	IEA		F			gene_product	taxon:5207	20220406	UniProt
UniProtKB	CNAG_00019	CNAG_00019		GO:0005743	UniProtKB:J9VD06	IEA		C			gene_product	taxon:5207	20220406	UniProt
UniProtKB	CNAG_00121	CNAG_00121		GO:0005975	UniProtKB:J9VD92	IEA		P			gene_product	taxon:5207	20220406	UniProt
UniProtKB	CNAG_00121	CNAG_00121		GO:0046168	UniProtKB:J9VD92	IEA		P			gene_product	taxon:5207	20220406	UniProt
UniProtKB	CNAG_00121	CNAG_00121		GO:0047952	UniProtKB:J9VD92	IEA		F			gene_product	taxon:5207	20220406	UniProt
UniProtKB	CNAG_00121	CNAG_00121		GO:0051287	UniProtKB:J9VD92	IEA		F			gene_product	taxon:5207	20220406	UniProt
UniProtKB	CNAG_00121	CNAG_00121		GO:0042803	UniProtKB:J9VD92	IEA		F			gene_product	taxon:5207	20220406	UniProt
UniProtKB	CNAG_00121	CNAG_00121		GO:0009331	UniProtKB:J9VD92	IEA		C			gene_product	taxon:5207	20220406	UniProt
UniProtKB	CNAG_00130	CNAG_00130		GO:0006468	UniProtKB:J9VDA1	IEA		P			gene_product	taxon:5207	20220406	UniProt
UniProtKB	CNAG_00130	CNAG_00130		GO:0005524	UniProtKB:J9VDA1	IEA		F			gene_product	taxon:5207	20220406	UniProt
UniProtKB	CNAG_00130	CNAG_00130		GO:0004672	UniProtKB:J9VDA1	IEA		F			gene_product	taxon:5207	20220406	UniProt
UniProtKB	CNAG_00130	CNAG_00130		GO:0009331	UniProtKB:J9VDA1	IEA		C			gene_product	taxon:5207	20220406	UniProt
UniProtKB	CNAG_00150	CNAG_00150		GO:0006508	UniProtKB:J9VDC2	IEA		P			gene_product	taxon:5207	20220406	UniProt
UniProtKB	CNAG_00150	CNAG_00150		GO:0004252	UniProtKB:J9VDC2	IEA		F			gene_product	taxon:5207	20220406	UniProt
UniProtKB	CNAG_00150	CNAG_00150		GO:0016020	UniProtKB:J9VDC2	IEA		C			gene_product	taxon:5207	20220406	UniProt
UniProtKB	CNAG_00176	CNAG_00176		GO:0006508	UniProtKB:J9VDE9	IEA		P			gene_product	taxon:5207	20220406	UniProt
UniProtKB	CNAG_00176	CNAG_00176		GO:0004180	UniProtKB:J9VDE9	IEA		F			gene_product	taxon:5207	20220406	UniProt
UniProtKB	CNAG_00176	CNAG_00176		GO:0046872	UniProtKB:J9VDE9	IEA		F			gene_product	taxon:5207	20220406	UniProt
UniProtKB	CNAG_00176	CNAG_00176		GO:0070573	UniProtKB:J9VDE9	IEA		F			gene_product	taxon:5207	20220406	UniProt
UniProtKB	CNAG_00176	CNAG_00176		GO:0016020	UniProtKB:J9VDE9	IEA		C			gene_product	taxon:5207	20220406	UniProt
UniProtKB	CNAG_07316	CNAG_07316		GO:0006508	UniProtKB:J9VDH1	IEA		P			gene_product	taxon:5207	20220406	UniProt
UniProtKB	CNAG_07316	CNAG_07316		GO:0004022	UniProtKB:J9VDH1	IEA		F			gene_product	taxon:5207	20220406	UniProt
UniProtKB	CNAG_07316	CNAG_07316		GO:0047988	UniProtKB:J9VDH1	IEA		F			gene_product	taxon:5207	20220406	UniProt
UniProtKB	CNAG_07316	CNAG_07316		GO:0046872	UniProtKB:J9VDH1	IEA		F			gene_product	taxon:5207	20220406	UniProt
UniProtKB	CNAG_07316	CNAG_07316		GO:0005739	UniProtKB:J9VDH1	IEA		C			gene_product	taxon:5207	20220406	UniProt
UniProtKB	CNAG_07326	CNAG_07326		GO:0006508	UniProtKB:J9VDI1	IEA		P			gene_product	taxon:5207	20220406	UniProt
UniProtKB	CNAG_07326	CNAG_07326		GO:0004022	UniProtKB:J9VDI1	IEA		F			gene_product	taxon:5207	20220406	UniProt
UniProtKB	CNAG_07326	CNAG_07326		GO:0047988	UniProtKB:J9VDI1	IEA		F			gene_product	taxon:5207	20220406	UniProt
UniProtKB	CNAG_07326	CNAG_07326		GO:0046872	UniProtKB:J9VDI1	IEA		F			gene_product	taxon:5207	20220406	UniProt
UniProtKB	CNAG_07326	CNAG_07326		GO:0016020	UniProtKB:J9VDI1	IEA		C			gene_product	taxon:5207	20220406	UniProt
UniProtKB	CNAG_00238	CNAG_00238		GO:0006428	UniProtKB:J9VDL3	IEA		P			gene_product	taxon:5207	20220406	UniProt
UniProtKB	CNAG_00238	CNAG_00238		GO:0002161	UniProtKB:J9VDL3	IEA		F			gene_product	taxon:5207	20220406	UniProt
UniProtKB	CNAG_00238	CNAG_00238		GO:0005524	UniProtKB:J9VDL3	IEA		F			gene_product	taxon:5207	20220406	UniProt
UniProtKB	CNAG_00238	CNAG_00238		GO:0004822	UniProtKB:J9VDL3	IEA		F			gene_product	taxon:5207	20220406	UniProt
UniProtKB	CNAG_00238	CNAG_00238		GO:0000049	UniProtKB:J9VDL3	IEA		F			gene_product	taxon:5207	20220406	UniProt
UniProtKB	CNAG_00238	CNAG_00238		GO:0016020	UniProtKB:J9VDL3	IEA		C			gene_product	taxon:5207	20220406	UniProt
UniProtKB	CNAG_00274	CNAG_00274		GO:0006428	UniProtKB:J9VDR4	IEA		P			gene_product	taxon:5207	20220406	UniProt
UniProtKB	CNAG_00274	CNAG_00274		GO:0019706	UniProtKB:J9VDR4	IEA		F			gene_product	taxon:5207	20220406	UniProt
UniProtKB	CNAG_00274	CNAG_00274		GO:0016020	UniProtKB:J9VDR4	IEA		C			gene_product	taxon:5207	20220406	UniProt
UniProtKB	CNAG_00279	CNAG_00279		GO:0006428	UniProtKB:J9VDR8	IEA		P			gene_product	taxon:5207	20220406	UniProt
UniProtKB	CNAG_00279	CNAG_00279		GO:0019706	UniProtKB:J9VDR8	IEA		F			gene_product	taxon:5207	20220406	UniProt
UniProtKB	CNAG_00279	CNAG_00279		GO:0005789	UniProtKB:J9VDR8	IEA		C			gene_product	taxon:5207	20220406	UniProt
UniProtKB	CNAG_00045	CNAG_00045		GO:0043161	UniProtKB:J9VDS2	IEA		P			gene_product	taxon:5207	20220406	UniProt
UniProtKB	CNAG_00045	CNAG_00045		GO:0019222	UniProtKB:J9VDS2	IEA		P			gene_product	taxon:5207	20220406	UniProt
UniProtKB	CNAG_00045	CNAG_00045		GO:0004866	UniProtKB:J9VDS2	IEA		F			gene_product	taxon:5207	20220406	UniProt
UniProtKB	CNAG_00045	CNAG_00045		GO:0070628	UniProtKB:J9VDS2	IEA		F			gene_product	taxon:5207	20220406	UniProt
UniProtKB	CNAG_00045	CNAG_00045		GO:0005783	UniProtKB:J9VDS2	IEA		C			gene_product	taxon:5207	20220406	UniProt
UniProtKB	CNAG_00060	CNAG_00060		GO:0006457	UniProtKB:J9VDT5	IEA		P			gene_product	taxon:5207	20220406	UniProt
UniProtKB	CNAG_00060	CNAG_00060		GO:0009408	UniProtKB:J9VDT5	IEA		P			gene_product	taxon:5207	20220406	UniProt
UniProtKB	CNAG_00060	CNAG_00060		GO:0005524	UniProtKB:J9VDT5	IEA		F			gene_product	taxon:5207	20220406	UniProt
UniProtKB	CNAG_00060	CNAG_00060		GO:0030544	UniProtKB:J9VDT5	IEA		F			gene_product	taxon:5207	20220406	UniProt
UniProtKB	CNAG_00060	CNAG_00060		GO:0046872	UniProtKB:J9VDT5	IEA		F			gene_product	taxon:5207	20220406	UniProt
UniProtKB	CNAG_00060	CNAG_00060		GO:0051082	UniProtKB:J9VDT5	IEA		F			gene_product	taxon:5207	20220406	UniProt
UniProtKB	CNAG_00060	CNAG_00060		GO:0005783	UniProtKB:J9VDT5	IEA		C			gene_product	taxon:5207	20220406	UniProt
UniProtKB	CNAG_00076	CNAG_00076		GO:0006285	UniProtKB:J9VDU8	IEA		P			gene_product	taxon:5207	20220406	UniProt
UniProtKB	CNAG_00076	CNAG_00076		GO:0051539	UniProtKB:J9VDU8	IEA		F			gene_product	taxon:5207	20220406	UniProt
UniProtKB	CNAG_00076	CNAG_00076		GO:0046872	UniProtKB:J9VDU8	IEA		F			gene_product	taxon:5207	20220406	UniProt
UniProtKB	CNAG_00076	CNAG_00076		GO:0000702	UniProtKB:J9VDU8	IEA		F			gene_product	taxon:5207	20220406	UniProt
UniProtKB	CNAG_00076	CNAG_00076		GO:0000701	UniProtKB:J9VDU8	IEA		F			gene_product	taxon:5207	20220406	UniProt
UniProtKB	CNAG_00076	CNAG_00076		GO:0005783	UniProtKB:J9VDU8	IEA		C			gene_product	taxon:5207	20220406	UniProt
UniProtKB	CNAG_00328	CNAG_00328		GO:0006289	UniProtKB:J9VDV3	IEA		P			gene_product	taxon:5207	20220406	UniProt
UniProtKB	CNAG_00328	CNAG_00328		GO:0004519	UniProtKB:J9VDV3	IEA		F			gene_product	taxon:5207	20220406	UniProt
UniProtKB	CNAG_00328	CNAG_00328		GO:0046872	UniProtKB:J9VDV3	IEA		F			gene_product	taxon:5207	20220406	UniProt
UniProtKB	CNAG_00328	CNAG_00328		GO:0003697	UniProtKB:J9VDV3	IEA		F			gene_product	taxon:5207	20220406	UniProt
UniProtKB	CNAG_00328	CNAG_00328		GO:0005634	UniProtKB:J9VDV3	IEA		C			gene_product	taxon:5207	20220406	UniProt
UniProtKB	CNAG_00101	CNAG_00101		GO:0006673	UniProtKB:J9VDX4	IEA		P			gene_product	taxon:5207	20220406	UniProt
UniProtKB	CNAG_00101	CNAG_00101		GO:0070917	UniProtKB:J9VDX4	IEA		F			gene_product	taxon:5207	20220406	UniProt
UniProtKB	CNAG_00101	CNAG_00101		GO:0016020	UniProtKB:J9VDX4	IEA		C			gene_product	taxon:5207	20220406	UniProt
UniProtKB	CNAG_00357	CNAG_00357		GO:0006673	UniProtKB:J9VDX6	IEA		P			gene_product	taxon:5207	20220406	UniProt
UniProtKB	CNAG_00357	CNAG_00357		GO:0000287	UniProtKB:J9VDX6	IEA		F			gene_product	taxon:5207	20220406	UniProt
UniProtKB	CNAG_00357	CNAG_00357		GO:0003676	UniProtKB:J9VDX6	IEA		F			gene_product	taxon:5207	20220406	UniProt
UniProtKB	CNAG_00357	CNAG_00357		GO:0004523	UniProtKB:J9VDX6	IEA		F			gene_product	taxon:5207	20220406	UniProt
UniProtKB	CNAG_00357	CNAG_00357		GO:0016020	UniProtKB:J9VDX6	IEA		C			gene_product	taxon:5207	20220406	UniProt
UniProtKB	CNAG_00362	CNAG_00362		GO:0006260	UniProtKB:J9VDY0	IEA		P			gene_product	taxon:5207	20220406	UniProt
UniProtKB	CNAG_00362	CNAG_00362		GO:0003677	UniProtKB:J9VDY0	IEA		F			gene_product	taxon:5207	20220406	UniProt
UniProtKB	CNAG_00362	CNAG_00362		GO:0005664	UniProtKB:J9VDY0	IEA		C			gene_product	taxon:5207	20220406	UniProt
UniProtKB	CNAG_00122	CNAG_00122		GO:0016052	UniProtKB:J9VDZ5	IEA		P			gene_product	taxon:5207	20220406	UniProt
UniProtKB	CNAG_00122	CNAG_00122		GO:0004556	UniProtKB:J9VDZ5	IEA		F			gene_product	taxon:5207	20220406	UniProt
UniProtKB	CNAG_00122	CNAG_00122		GO:0005509	UniProtKB:J9VDZ5	IEA		F			gene_product	taxon:5207	20220406	UniProt
UniProtKB	CNAG_00122	CNAG_00122		GO:0005664	UniProtKB:J9VDZ5	IEA		C			gene_product	taxon:5207	20220406	UniProt
UniProtKB	CNAG_00419	CNAG_00419		GO:0006281	UniProtKB:J9VE24	IEA		P			gene_product	taxon:5207	20220406	UniProt
UniProtKB	CNAG_00419	CNAG_00419		GO:0003677	UniProtKB:J9VE24	IEA		F			gene_product	taxon:5207	20220406	UniProt
UniProtKB	CNAG_00419	CNAG_00419		GO:0003887	UniProtKB:J9VE24	IEA		F			gene_product	taxon:5207	20220406	UniProt
UniProtKB	CNAG_00419	CNAG_00419		GO:0046872	UniProtKB:J9VE24	IEA		F			gene_product	taxon:5207	20220406	UniProt
UniProtKB	CNAG_00419	CNAG_00419		GO:0005634	UniProtKB:J9VE24	IEA		C			gene_product	taxon:5207	20220406	UniProt
UniProtKB	CNAG_00440	CNAG_00440		GO:0006357	UniProtKB:J9VE41	IEA		P			gene_product	taxon:5207	20220406	UniProt
UniProtKB	CNAG_00440	CNAG_00440		GO:0016538	UniProtKB:J9VE41	IEA		F			gene_product	taxon:5207	20220406	UniProt
UniProtKB	CNAG_00440	CNAG_00440		GO:0016020	UniProtKB:J9VE41	IEA		C			gene_product	taxon:5207	20220406	UniProt
UniProtKB	CNAG_00440	CNAG_00440		GO:0005634	UniProtKB:J9VE41	IEA		C			gene_product	taxon:5207	20220406	UniProt
UniProtKB	CNAG_00450	CNAG_00450		GO:0009098	UniProtKB:J9VE48	IEA		P			gene_product	taxon:5207	20220406	UniProt
UniProtKB	CNAG_00450	CNAG_00450		GO:0003862	UniProtKB:J9VE48	IEA		F			gene_product	taxon:5207	20220406	UniProt
UniProtKB	CNAG_00450	CNAG_00450		GO:0000287	UniProtKB:J9VE48	IEA		F			gene_product	taxon:5207	20220406	UniProt
UniProtKB	CNAG_00450	CNAG_00450		GO:0051287	UniProtKB:J9VE48	IEA		F			gene_product	taxon:5207	20220406	UniProt
UniProtKB	CNAG_00450	CNAG_00450		GO:0016020	UniProtKB:J9VE48	IEA		C			gene_product	taxon:5207	20220406	UniProt
UniProtKB	CNAG_00450	CNAG_00450		GO:0005634	UniProtKB:J9VE48	IEA		C			gene_product	taxon:5207	20220406	UniProt
UniProtKB	CNAG_00172	CNAG_00172		GO:0007018	UniProtKB:J9VE51	IEA		P			gene_product	taxon:5207	20220406	UniProt
UniProtKB	CNAG_00172	CNAG_00172		GO:0005524	UniProtKB:J9VE51	IEA		F			gene_product	taxon:5207	20220406	UniProt
UniProtKB	CNAG_00172	CNAG_00172		GO:0008017	UniProtKB:J9VE51	IEA		F			gene_product	taxon:5207	20220406	UniProt
UniProtKB	CNAG_00172	CNAG_00172		GO:0003777	UniProtKB:J9VE51	IEA		F			gene_product	taxon:5207	20220406	UniProt
UniProtKB	CNAG_00172	CNAG_00172		GO:0005856	UniProtKB:J9VE51	IEA		C			gene_product	taxon:5207	20220406	UniProt
UniProtKB	CNAG_07317	CNAG_07317		GO:0046855	UniProtKB:J9VE78	IEA		P			gene_product	taxon:5207	20220406	UniProt
UniProtKB	CNAG_07317	CNAG_07317		GO:0046856	UniProtKB:J9VE78	IEA		P			gene_product	taxon:5207	20220406	UniProt
UniProtKB	CNAG_07317	CNAG_07317		GO:0016791	UniProtKB:J9VE78	IEA		F			gene_product	taxon:5207	20220406	UniProt
UniProtKB	CNAG_07317	CNAG_07317		GO:0016020	UniProtKB:J9VE78	IEA		C			gene_product	taxon:5207	20220406	UniProt
UniProtKB	CNAG_07322	CNAG_07322		GO:0046907	UniProtKB:J9VE82	IEA		P			gene_product	taxon:5207	20220406	UniProt
UniProtKB	CNAG_07322	CNAG_07322		GO:0051028	UniProtKB:J9VE82	IEA		P			gene_product	taxon:5207	20220406	UniProt
UniProtKB	CNAG_07322	CNAG_07322		GO:0015031	UniProtKB:J9VE82	IEA		P			gene_product	taxon:5207	20220406	UniProt
UniProtKB	CNAG_07322	CNAG_07322		GO:0016791	UniProtKB:J9VE82	IEA		F			gene_product	taxon:5207	20220406	UniProt
UniProtKB	CNAG_07322	CNAG_07322		GO:0005643	UniProtKB:J9VE82	IEA		C			gene_product	taxon:5207	20220406	UniProt
UniProtKB	CNAG_00516	CNAG_00516		GO:0016558	UniProtKB:J9VEA4	IEA		P			gene_product	taxon:5207	20220406	UniProt
UniProtKB	CNAG_00516	CNAG_00516		GO:0005053	UniProtKB:J9VEA4	IEA		F			gene_product	taxon:5207	20220406	UniProt
UniProtKB	CNAG_00516	CNAG_00516		GO:0005777	UniProtKB:J9VEA4	IEA		C			gene_product	taxon:5207	20220406	UniProt
UniProtKB	CNAG_00545	CNAG_00545		GO:0061780	UniProtKB:J9VEC8	IEA		P			gene_product	taxon:5207	20220406	UniProt
UniProtKB	CNAG_00545	CNAG_00545		GO:0010468	UniProtKB:J9VEC8	IEA		P			gene_product	taxon:5207	20220406	UniProt
UniProtKB	CNAG_00545	CNAG_00545		GO:0003682	UniProtKB:J9VEC8	IEA		F			gene_product	taxon:5207	20220406	UniProt
UniProtKB	CNAG_00545	CNAG_00545		GO:0005634	UniProtKB:J9VEC8	IEA		C			gene_product	taxon:5207	20220406	UniProt
UniProtKB	CNAG_00566	CNAG_00566		GO:0006310	UniProtKB:J9VEE2	IEA		P			gene_product	taxon:5207	20220406	UniProt
UniProtKB	CNAG_00566	CNAG_00566		GO:0006281	UniProtKB:J9VEE2	IEA		P			gene_product	taxon:5207	20220406	UniProt
UniProtKB	CNAG_00566	CNAG_00566		GO:0006260	UniProtKB:J9VEE2	IEA		P			gene_product	taxon:5207	20220406	UniProt
UniProtKB	CNAG_00566	CNAG_00566		GO:0005524	UniProtKB:J9VEE2	IEA		F			gene_product	taxon:5207	20220406	UniProt
UniProtKB	CNAG_00566	CNAG_00566		GO:0003677	UniProtKB:J9VEE2	IEA		F			gene_product	taxon:5207	20220406	UniProt
UniProtKB	CNAG_00566	CNAG_00566		GO:0003910	UniProtKB:J9VEE2	IEA		F			gene_product	taxon:5207	20220406	UniProt
UniProtKB	CNAG_00566	CNAG_00566		GO:0005634	UniProtKB:J9VEE2	IEA		C			gene_product	taxon:5207	20220406	UniProt
UniProtKB	CNAG_00602	CNAG_00602		GO:0001732	UniProtKB:J9VEG9	IEA		P			gene_product	taxon:5207	20220406	UniProt
UniProtKB	CNAG_00602	CNAG_00602		GO:0003743	UniProtKB:J9VEG9	IEA		F			gene_product	taxon:5207	20220406	UniProt
UniProtKB	CNAG_00602	CNAG_00602		GO:0016282	UniProtKB:J9VEG9	IEA		C			gene_product	taxon:5207	20220406	UniProt
UniProtKB	CNAG_00602	CNAG_00602		GO:0033290	UniProtKB:J9VEG9	IEA		C			gene_product	taxon:5207	20220406	UniProt
UniProtKB	CNAG_00602	CNAG_00602		GO:0005852	UniProtKB:J9VEG9	IEA		C			gene_product	taxon:5207	20220406	UniProt
UniProtKB	CNAG_00265	CNAG_00265		GO:0050992	UniProtKB:J9VEH5	IEA		P			gene_product	taxon:5207	20220406	UniProt
UniProtKB	CNAG_00265	CNAG_00265		GO:0008299	UniProtKB:J9VEH5	IEA		P			gene_product	taxon:5207	20220406	UniProt
UniProtKB	CNAG_00265	CNAG_00265		GO:0004452	UniProtKB:J9VEH5	IEA		F			gene_product	taxon:5207	20220406	UniProt
UniProtKB	CNAG_00265	CNAG_00265		GO:0016282	UniProtKB:J9VEH5	IEA		C			gene_product	taxon:5207	20220406	UniProt
UniProtKB	CNAG_00265	CNAG_00265		GO:0033290	UniProtKB:J9VEH5	IEA		C			gene_product	taxon:5207	20220406	UniProt
UniProtKB	CNAG_00265	CNAG_00265		GO:0005852	UniProtKB:J9VEH5	IEA		C			gene_product	taxon:5207	20220406	UniProt
UniProtKB	CNAG_00612	CNAG_00612		GO:0006289	UniProtKB:J9VEH8	IEA		P			gene_product	taxon:5207	20220406	UniProt
UniProtKB	CNAG_00612	CNAG_00612		GO:0006367	UniProtKB:J9VEH8	IEA		P			gene_product	taxon:5207	20220406	UniProt
UniProtKB	CNAG_00612	CNAG_00612		GO:0005524	UniProtKB:J9VEH8	IEA		F			gene_product	taxon:5207	20220406	UniProt
UniProtKB	CNAG_00612	CNAG_00612		GO:0003677	UniProtKB:J9VEH8	IEA		F			gene_product	taxon:5207	20220406	UniProt
UniProtKB	CNAG_00612	CNAG_00612		GO:0003678	UniProtKB:J9VEH8	IEA		F			gene_product	taxon:5207	20220406	UniProt
UniProtKB	CNAG_00612	CNAG_00612		GO:0016787	UniProtKB:J9VEH8	IEA		F			gene_product	taxon:5207	20220406	UniProt
UniProtKB	CNAG_00612	CNAG_00612		GO:0016282	UniProtKB:J9VEH8	IEA		C			gene_product	taxon:5207	20220406	UniProt
UniProtKB	CNAG_00612	CNAG_00612		GO:0033290	UniProtKB:J9VEH8	IEA		C			gene_product	taxon:5207	20220406	UniProt
UniProtKB	CNAG_00612	CNAG_00612		GO:0005852	UniProtKB:J9VEH8	IEA		C			gene_product	taxon:5207	20220406	UniProt
UniProtKB	CNAG_00299	CNAG_00299		GO:0006289	UniProtKB:J9VEJ6	IEA		P			gene_product	taxon:5207	20220406	UniProt
UniProtKB	CNAG_00299	CNAG_00299		GO:0006367	UniProtKB:J9VEJ6	IEA		P			gene_product	taxon:5207	20220406	UniProt
UniProtKB	CNAG_00299	CNAG_00299		GO:0005524	UniProtKB:J9VEJ6	IEA		F			gene_product	taxon:5207	20220406	UniProt
UniProtKB	CNAG_00299	CNAG_00299		GO:0140658	UniProtKB:J9VEJ6	IEA		F			gene_product	taxon:5207	20220406	UniProt
UniProtKB	CNAG_00299	CNAG_00299		GO:0016818	UniProtKB:J9VEJ6	IEA		F			gene_product	taxon:5207	20220406	UniProt
UniProtKB	CNAG_00299	CNAG_00299		GO:0003676	UniProtKB:J9VEJ6	IEA		F			gene_product	taxon:5207	20220406	UniProt
UniProtKB	CNAG_00299	CNAG_00299		GO:0008270	UniProtKB:J9VEJ6	IEA		F			gene_product	taxon:5207	20220406	UniProt
UniProtKB	CNAG_00299	CNAG_00299		GO:0005634	UniProtKB:J9VEJ6	IEA		C			gene_product	taxon:5207	20220406	UniProt
UniProtKB	CNAG_00644	CNAG_00644		GO:0030148	UniProtKB:J9VEK7	IEA		P			gene_product	taxon:5207	20220406	UniProt
UniProtKB	CNAG_00644	CNAG_00644		GO:0042284	UniProtKB:J9VEK7	IEA		F			gene_product	taxon:5207	20220406	UniProt
UniProtKB	CNAG_00644	CNAG_00644		GO:0016020	UniProtKB:J9VEK7	IEA		C			gene_product	taxon:5207	20220406	UniProt
UniProtKB	CNAG_00318	CNAG_00318		GO:0034314	UniProtKB:J9VEK8	IEA		P			gene_product	taxon:5207	20220406	UniProt
UniProtKB	CNAG_00318	CNAG_00318		GO:0043414	UniProtKB:J9VEK8	IEA		P			gene_product	taxon:5207	20220406	UniProt
UniProtKB	CNAG_00318	CNAG_00318		GO:0006807	UniProtKB:J9VEK8	IEA		P			gene_product	taxon:5207	20220406	UniProt
UniProtKB	CNAG_00318	CNAG_00318		GO:0044238	UniProtKB:J9VEK8	IEA		P			gene_product	taxon:5207	20220406	UniProt
UniProtKB	CNAG_00318	CNAG_00318		GO:0030833	UniProtKB:J9VEK8	IEA		P			gene_product	taxon:5207	20220406	UniProt
UniProtKB	CNAG_00318	CNAG_00318		GO:0008168	UniProtKB:J9VEK8	IEA		F			gene_product	taxon:5207	20220406	UniProt
UniProtKB	CNAG_00318	CNAG_00318		GO:0003676	UniProtKB:J9VEK8	IEA		F			gene_product	taxon:5207	20220406	UniProt
UniProtKB	CNAG_00318	CNAG_00318		GO:0005885	UniProtKB:J9VEK8	IEA		C			gene_product	taxon:5207	20220406	UniProt
UniProtKB	CNAG_00318	CNAG_00318		GO:0005737	UniProtKB:J9VEK8	IEA		C			gene_product	taxon:5207	20220406	UniProt
UniProtKB	CNAG_00658	CNAG_00658		GO:0071765	UniProtKB:J9VEL8	IEA		P			gene_product	taxon:5207	20220406	UniProt
UniProtKB	CNAG_00658	CNAG_00658		GO:0008168	UniProtKB:J9VEL8	IEA		F			gene_product	taxon:5207	20220406	UniProt
UniProtKB	CNAG_00658	CNAG_00658		GO:0003676	UniProtKB:J9VEL8	IEA		F			gene_product	taxon:5207	20220406	UniProt
UniProtKB	CNAG_00658	CNAG_00658		GO:0005637	UniProtKB:J9VEL8	IEA		C			gene_product	taxon:5207	20220406	UniProt
UniProtKB	CNAG_00373	CNAG_00373		GO:0071704	UniProtKB:J9VEP0	IEA		P			gene_product	taxon:5207	20220406	UniProt
UniProtKB	CNAG_00373	CNAG_00373		GO:0004553	UniProtKB:J9VEP0	IEA		F			gene_product	taxon:5207	20220406	UniProt
UniProtKB	CNAG_00373	CNAG_00373		GO:0016020	UniProtKB:J9VEP0	IEA		C			gene_product	taxon:5207	20220406	UniProt
UniProtKB	CNAG_00385	CNAG_00385		GO:0043161	UniProtKB:J9VEP5	IEA		P			gene_product	taxon:5207	20220406	UniProt
UniProtKB	CNAG_00385	CNAG_00385		GO:0004553	UniProtKB:J9VEP5	IEA		F			gene_product	taxon:5207	20220406	UniProt
UniProtKB	CNAG_00385	CNAG_00385		GO:0005737	UniProtKB:J9VEP5	IEA		C			gene_product	taxon:5207	20220406	UniProt
UniProtKB	CNAG_00385	CNAG_00385		GO:0005634	UniProtKB:J9VEP5	IEA		C			gene_product	taxon:5207	20220406	UniProt
UniProtKB	CNAG_00385	CNAG_00385		GO:0019774	UniProtKB:J9VEP5	IEA		C			gene_product	taxon:5207	20220406	UniProt
UniProtKB	CNAG_00390	CNAG_00390		GO:0016311	UniProtKB:J9VEQ0	IEA		P			gene_product	taxon:5207	20220406	UniProt
UniProtKB	CNAG_00390	CNAG_00390		GO:0004438	UniProtKB:J9VEQ0	IEA		F			gene_product	taxon:5207	20220406	UniProt
UniProtKB	CNAG_00390	CNAG_00390		GO:0005737	UniProtKB:J9VEQ0	IEA		C			gene_product	taxon:5207	20220406	UniProt
UniProtKB	CNAG_00390	CNAG_00390		GO:0005634	UniProtKB:J9VEQ0	IEA		C			gene_product	taxon:5207	20220406	UniProt
UniProtKB	CNAG_00390	CNAG_00390		GO:0019774	UniProtKB:J9VEQ0	IEA		C			gene_product	taxon:5207	20220406	UniProt
UniProtKB	CNAG_00395	CNAG_00395		GO:0006310	UniProtKB:J9VEQ1	IEA		P			gene_product	taxon:5207	20220406	UniProt
UniProtKB	CNAG_00395	CNAG_00395		GO:0006281	UniProtKB:J9VEQ1	IEA		P			gene_product	taxon:5207	20220406	UniProt
UniProtKB	CNAG_00395	CNAG_00395		GO:0017108	UniProtKB:J9VEQ1	IEA		F			gene_product	taxon:5207	20220406	UniProt
UniProtKB	CNAG_00395	CNAG_00395		GO:0033557	UniProtKB:J9VEQ1	IEA		C			gene_product	taxon:5207	20220406	UniProt
UniProtKB	CNAG_00420	CNAG_00420		GO:0006486	UniProtKB:J9VES2	IEA		P			gene_product	taxon:5207	20220406	UniProt
UniProtKB	CNAG_00420	CNAG_00420		GO:0016757	UniProtKB:J9VES2	IEA		F			gene_product	taxon:5207	20220406	UniProt
UniProtKB	CNAG_00420	CNAG_00420		GO:0005789	UniProtKB:J9VES2	IEA		C			gene_product	taxon:5207	20220406	UniProt
UniProtKB	CNAG_00430	CNAG_00430		GO:0006486	UniProtKB:J9VET0	IEA		P			gene_product	taxon:5207	20220406	UniProt
UniProtKB	CNAG_00430	CNAG_00430		GO:0016757	UniProtKB:J9VET0	IEA		F			gene_product	taxon:5207	20220406	UniProt
UniProtKB	CNAG_00430	CNAG_00430		GO:0005739	UniProtKB:J9VET0	IEA		C			gene_product	taxon:5207	20220406	UniProt
UniProtKB	CNAG_00436	CNAG_00436		GO:0006486	UniProtKB:J9VET3	IEA		P			gene_product	taxon:5207	20220406	UniProt
UniProtKB	CNAG_00436	CNAG_00436		GO:0019706	UniProtKB:J9VET3	IEA		F			gene_product	taxon:5207	20220406	UniProt
UniProtKB	CNAG_00436	CNAG_00436		GO:0016020	UniProtKB:J9VET3	IEA		C			gene_product	taxon:5207	20220406	UniProt
UniProtKB	CNAG_00461	CNAG_00461		GO:0016310	UniProtKB:J9VEU9	IEA		P			gene_product	taxon:5207	20220406	UniProt
UniProtKB	CNAG_00461	CNAG_00461		GO:0016301	UniProtKB:J9VEU9	IEA		F			gene_product	taxon:5207	20220406	UniProt
UniProtKB	CNAG_00461	CNAG_00461		GO:0016020	UniProtKB:J9VEU9	IEA		C			gene_product	taxon:5207	20220406	UniProt
UniProtKB	CNAG_00471	CNAG_00471		GO:0033617	UniProtKB:J9VEV6	IEA		P			gene_product	taxon:5207	20220406	UniProt
UniProtKB	CNAG_00471	CNAG_00471		GO:0016301	UniProtKB:J9VEV6	IEA		F			gene_product	taxon:5207	20220406	UniProt
UniProtKB	CNAG_00471	CNAG_00471		GO:0005743	UniProtKB:J9VEV6	IEA		C			gene_product	taxon:5207	20220406	UniProt
UniProtKB	CNAG_00486	CNAG_00486		GO:0006121	UniProtKB:J9VEW7	IEA		P			gene_product	taxon:5207	20220406	UniProt
UniProtKB	CNAG_00486	CNAG_00486		GO:0018293	UniProtKB:J9VEW7	IEA		P			gene_product	taxon:5207	20220406	UniProt
UniProtKB	CNAG_00486	CNAG_00486		GO:0016301	UniProtKB:J9VEW7	IEA		F			gene_product	taxon:5207	20220406	UniProt
UniProtKB	CNAG_00486	CNAG_00486		GO:0005759	UniProtKB:J9VEW7	IEA		C			gene_product	taxon:5207	20220406	UniProt
UniProtKB	CNAG_00527	CNAG_00527		GO:0006121	UniProtKB:J9VEZ7	IEA		P			gene_product	taxon:5207	20220406	UniProt
UniProtKB	CNAG_00527	CNAG_00527		GO:0018293	UniProtKB:J9VEZ7	IEA		P			gene_product	taxon:5207	20220406	UniProt
UniProtKB	CNAG_00527	CNAG_00527		GO:0005085	UniProtKB:J9VEZ7	IEA		F			gene_product	taxon:5207	20220406	UniProt
UniProtKB	CNAG_00527	CNAG_00527		GO:0016740	UniProtKB:J9VEZ7	IEA		F			gene_product	taxon:5207	20220406	UniProt
UniProtKB	CNAG_00527	CNAG_00527		GO:0003743	UniProtKB:J9VEZ7	IEA		F			gene_product	taxon:5207	20220406	UniProt
UniProtKB	CNAG_00527	CNAG_00527		GO:0031369	UniProtKB:J9VEZ7	IEA		F			gene_product	taxon:5207	20220406	UniProt
UniProtKB	CNAG_00527	CNAG_00527		GO:0005759	UniProtKB:J9VEZ7	IEA		C			gene_product	taxon:5207	20220406	UniProt
UniProtKB	CNAG_00762	CNAG_00762		GO:0017183	UniProtKB:J9VF04	IEA		P			gene_product	taxon:5207	20220406	UniProt
UniProtKB	CNAG_00762	CNAG_00762		GO:0090560	UniProtKB:J9VF04	IEA		F			gene_product	taxon:5207	20220406	UniProt
UniProtKB	CNAG_00762	CNAG_00762		GO:0051539	UniProtKB:J9VF04	IEA		F			gene_product	taxon:5207	20220406	UniProt
UniProtKB	CNAG_00762	CNAG_00762		GO:0046872	UniProtKB:J9VF04	IEA		F			gene_product	taxon:5207	20220406	UniProt
UniProtKB	CNAG_00762	CNAG_00762		GO:0005759	UniProtKB:J9VF04	IEA		C			gene_product	taxon:5207	20220406	UniProt
UniProtKB	CNAG_00536	CNAG_00536		GO:0017183	UniProtKB:J9VF06	IEA		P			gene_product	taxon:5207	20220406	UniProt
UniProtKB	CNAG_00536	CNAG_00536		GO:0090560	UniProtKB:J9VF06	IEA		F			gene_product	taxon:5207	20220406	UniProt
UniProtKB	CNAG_00536	CNAG_00536		GO:0051539	UniProtKB:J9VF06	IEA		F			gene_product	taxon:5207	20220406	UniProt
UniProtKB	CNAG_00536	CNAG_00536		GO:0046872	UniProtKB:J9VF06	IEA		F			gene_product	taxon:5207	20220406	UniProt
UniProtKB	CNAG_00536	CNAG_00536		GO:0005743	UniProtKB:J9VF06	IEA		C			gene_product	taxon:5207	20220406	UniProt
UniProtKB	CNAG_00536	CNAG_00536		GO:0070469	UniProtKB:J9VF06	IEA		C			gene_product	taxon:5207	20220406	UniProt
UniProtKB	CNAG_00781	CNAG_00781		GO:0000398	UniProtKB:J9VF22	IEA		P			gene_product	taxon:5207	20220406	UniProt
UniProtKB	CNAG_00781	CNAG_00781		GO:0006364	UniProtKB:J9VF22	IEA		P			gene_product	taxon:5207	20220406	UniProt
UniProtKB	CNAG_00781	CNAG_00781		GO:0003723	UniProtKB:J9VF22	IEA		F			gene_product	taxon:5207	20220406	UniProt
UniProtKB	CNAG_00781	CNAG_00781		GO:0005681	UniProtKB:J9VF22	IEA		C			gene_product	taxon:5207	20220406	UniProt
UniProtKB	CNAG_00781	CNAG_00781		GO:0046540	UniProtKB:J9VF22	IEA		C			gene_product	taxon:5207	20220406	UniProt
UniProtKB	CNAG_00781	CNAG_00781		GO:0005688	UniProtKB:J9VF22	IEA		C			gene_product	taxon:5207	20220406	UniProt
UniProtKB	CNAG_00557	CNAG_00557		GO:0000398	UniProtKB:J9VF25	IEA		P			gene_product	taxon:5207	20220406	UniProt
UniProtKB	CNAG_00557	CNAG_00557		GO:0006364	UniProtKB:J9VF25	IEA		P			gene_product	taxon:5207	20220406	UniProt
UniProtKB	CNAG_00557	CNAG_00557		GO:0003723	UniProtKB:J9VF25	IEA		F			gene_product	taxon:5207	20220406	UniProt
UniProtKB	CNAG_00557	CNAG_00557		GO:0005681	UniProtKB:J9VF25	IEA		C			gene_product	taxon:5207	20220406	UniProt
UniProtKB	CNAG_00557	CNAG_00557		GO:0046540	UniProtKB:J9VF25	IEA		C			gene_product	taxon:5207	20220406	UniProt
UniProtKB	CNAG_00557	CNAG_00557		GO:0005688	UniProtKB:J9VF25	IEA		C			gene_product	taxon:5207	20220406	UniProt
UniProtKB	CNAG_00572	CNAG_00572		GO:0006289	UniProtKB:J9VF40	IEA		P			gene_product	taxon:5207	20220406	UniProt
UniProtKB	CNAG_00572	CNAG_00572		GO:0005524	UniProtKB:J9VF40	IEA		F			gene_product	taxon:5207	20220406	UniProt
UniProtKB	CNAG_00572	CNAG_00572		GO:0003677	UniProtKB:J9VF40	IEA		F			gene_product	taxon:5207	20220406	UniProt
UniProtKB	CNAG_00572	CNAG_00572		GO:0003678	UniProtKB:J9VF40	IEA		F			gene_product	taxon:5207	20220406	UniProt
UniProtKB	CNAG_00572	CNAG_00572		GO:0016818	UniProtKB:J9VF40	IEA		F			gene_product	taxon:5207	20220406	UniProt
UniProtKB	CNAG_00572	CNAG_00572		GO:0005634	UniProtKB:J9VF40	IEA		C			gene_product	taxon:5207	20220406	UniProt
UniProtKB	CNAG_00806	CNAG_00806		GO:0032780	UniProtKB:J9VF41	IEA		P			gene_product	taxon:5207	20220406	UniProt
UniProtKB	CNAG_00806	CNAG_00806		GO:0042030	UniProtKB:J9VF41	IEA		F			gene_product	taxon:5207	20220406	UniProt
UniProtKB	CNAG_00806	CNAG_00806		GO:0005739	UniProtKB:J9VF41	IEA		C			gene_product	taxon:5207	20220406	UniProt
UniProtKB	CNAG_00816	CNAG_00816		GO:0006914	UniProtKB:J9VF50	IEA		P			gene_product	taxon:5207	20220406	UniProt
UniProtKB	CNAG_00816	CNAG_00816		GO:0042030	UniProtKB:J9VF50	IEA		F			gene_product	taxon:5207	20220406	UniProt
UniProtKB	CNAG_00816	CNAG_00816		GO:0000421	UniProtKB:J9VF50	IEA		C			gene_product	taxon:5207	20220406	UniProt
UniProtKB	CNAG_00816	CNAG_00816		GO:0031410	UniProtKB:J9VF50	IEA		C			gene_product	taxon:5207	20220406	UniProt
UniProtKB	CNAG_00826	CNAG_00826		GO:0019588	UniProtKB:J9VF57	IEA		P			gene_product	taxon:5207	20220406	UniProt
UniProtKB	CNAG_00826	CNAG_00826		GO:0016310	UniProtKB:J9VF57	IEA		P			gene_product	taxon:5207	20220406	UniProt
UniProtKB	CNAG_00826	CNAG_00826		GO:0005524	UniProtKB:J9VF57	IEA		F			gene_product	taxon:5207	20220406	UniProt
UniProtKB	CNAG_00826	CNAG_00826		GO:0004371	UniProtKB:J9VF57	IEA		F			gene_product	taxon:5207	20220406	UniProt
UniProtKB	CNAG_00826	CNAG_00826		GO:0050354	UniProtKB:J9VF57	IEA		F			gene_product	taxon:5207	20220406	UniProt
UniProtKB	CNAG_00826	CNAG_00826		GO:0000421	UniProtKB:J9VF57	IEA		C			gene_product	taxon:5207	20220406	UniProt
UniProtKB	CNAG_00826	CNAG_00826		GO:0031410	UniProtKB:J9VF57	IEA		C			gene_product	taxon:5207	20220406	UniProt
UniProtKB	CNAG_07373	CNAG_07373		GO:0006207	UniProtKB:J9VF80	IEA		P			gene_product	taxon:5207	20220406	UniProt
UniProtKB	CNAG_07373	CNAG_07373		GO:0044205	UniProtKB:J9VF80	IEA		P			gene_product	taxon:5207	20220406	UniProt
UniProtKB	CNAG_07373	CNAG_07373		GO:0006541	UniProtKB:J9VF80	IEA		P			gene_product	taxon:5207	20220406	UniProt
UniProtKB	CNAG_07373	CNAG_07373		GO:0016597	UniProtKB:J9VF80	IEA		F			gene_product	taxon:5207	20220406	UniProt
UniProtKB	CNAG_07373	CNAG_07373		GO:0004070	UniProtKB:J9VF80	IEA		F			gene_product	taxon:5207	20220406	UniProt
UniProtKB	CNAG_07373	CNAG_07373		GO:0005524	UniProtKB:J9VF80	IEA		F			gene_product	taxon:5207	20220406	UniProt
UniProtKB	CNAG_07373	CNAG_07373		GO:0004088	UniProtKB:J9VF80	IEA		F			gene_product	taxon:5207	20220406	UniProt
UniProtKB	CNAG_07373	CNAG_07373		GO:0046872	UniProtKB:J9VF80	IEA		F			gene_product	taxon:5207	20220406	UniProt
UniProtKB	CNAG_07373	CNAG_07373		GO:0000421	UniProtKB:J9VF80	IEA		C			gene_product	taxon:5207	20220406	UniProt
UniProtKB	CNAG_07373	CNAG_07373		GO:0031410	UniProtKB:J9VF80	IEA		C			gene_product	taxon:5207	20220406	UniProt
UniProtKB	CNAG_06793	CNAG_06793		GO:0006281	UniProtKB:J9VF93	IEA		P			gene_product	taxon:5207	20220406	UniProt
UniProtKB	CNAG_06793	CNAG_06793		GO:0035312	UniProtKB:J9VF93	IEA		F			gene_product	taxon:5207	20220406	UniProt
UniProtKB	CNAG_06793	CNAG_06793		GO:0003677	UniProtKB:J9VF93	IEA		F			gene_product	taxon:5207	20220406	UniProt
UniProtKB	CNAG_06793	CNAG_06793		GO:0046872	UniProtKB:J9VF93	IEA		F			gene_product	taxon:5207	20220406	UniProt
UniProtKB	CNAG_06793	CNAG_06793		GO:0005634	UniProtKB:J9VF93	IEA		C			gene_product	taxon:5207	20220406	UniProt
UniProtKB	CNAG_00645	CNAG_00645		GO:0009231	UniProtKB:J9VFA3	IEA		P			gene_product	taxon:5207	20220406	UniProt
UniProtKB	CNAG_00645	CNAG_00645		GO:0008703	UniProtKB:J9VFA3	IEA		F			gene_product	taxon:5207	20220406	UniProt
UniProtKB	CNAG_00645	CNAG_00645		GO:0005634	UniProtKB:J9VFA3	IEA		C			gene_product	taxon:5207	20220406	UniProt
UniProtKB	CNAG_00649	CNAG_00649		GO:0009231	UniProtKB:J9VFA7	IEA		P			gene_product	taxon:5207	20220406	UniProt
UniProtKB	CNAG_00649	CNAG_00649		GO:0004834	UniProtKB:J9VFA7	IEA		F			gene_product	taxon:5207	20220406	UniProt
UniProtKB	CNAG_00649	CNAG_00649		GO:0005634	UniProtKB:J9VFA7	IEA		C			gene_product	taxon:5207	20220406	UniProt
UniProtKB	CNAG_00654	CNAG_00654		GO:0009231	UniProtKB:J9VFB0	IEA		P			gene_product	taxon:5207	20220406	UniProt
UniProtKB	CNAG_00654	CNAG_00654		GO:0005524	UniProtKB:J9VFB0	IEA		F			gene_product	taxon:5207	20220406	UniProt
UniProtKB	CNAG_00654	CNAG_00654		GO:0032542	UniProtKB:J9VFB0	IEA		F			gene_product	taxon:5207	20220406	UniProt
UniProtKB	CNAG_00654	CNAG_00654		GO:0005634	UniProtKB:J9VFB0	IEA		C			gene_product	taxon:5207	20220406	UniProt
UniProtKB	CNAG_06769	CNAG_06769		GO:0006260	UniProtKB:J9VFB3	IEA		P			gene_product	taxon:5207	20220406	UniProt
UniProtKB	CNAG_06769	CNAG_06769		GO:0003677	UniProtKB:J9VFB3	IEA		F			gene_product	taxon:5207	20220406	UniProt
UniProtKB	CNAG_06769	CNAG_06769		GO:0003887	UniProtKB:J9VFB3	IEA		F			gene_product	taxon:5207	20220406	UniProt
UniProtKB	CNAG_06769	CNAG_06769		GO:0005760	UniProtKB:J9VFB3	IEA		C			gene_product	taxon:5207	20220406	UniProt
UniProtKB	CNAG_06763	CNAG_06763		GO:0097056	UniProtKB:J9VFB5	IEA		P			gene_product	taxon:5207	20220406	UniProt
UniProtKB	CNAG_06763	CNAG_06763		GO:0006434	UniProtKB:J9VFB5	IEA		P			gene_product	taxon:5207	20220406	UniProt
UniProtKB	CNAG_06763	CNAG_06763		GO:0005524	UniProtKB:J9VFB5	IEA		F			gene_product	taxon:5207	20220406	UniProt
UniProtKB	CNAG_06763	CNAG_06763		GO:0004828	UniProtKB:J9VFB5	IEA		F			gene_product	taxon:5207	20220406	UniProt
UniProtKB	CNAG_06763	CNAG_06763		GO:0005760	UniProtKB:J9VFB5	IEA		C			gene_product	taxon:5207	20220406	UniProt
UniProtKB	CNAG_00659	CNAG_00659		GO:0006289	UniProtKB:J9VFB7	IEA		P			gene_product	taxon:5207	20220406	UniProt
UniProtKB	CNAG_00659	CNAG_00659		GO:0070816	UniProtKB:J9VFB7	IEA		P			gene_product	taxon:5207	20220406	UniProt
UniProtKB	CNAG_00659	CNAG_00659		GO:0006367	UniProtKB:J9VFB7	IEA		P			gene_product	taxon:5207	20220406	UniProt
UniProtKB	CNAG_00659	CNAG_00659		GO:0005524	UniProtKB:J9VFB7	IEA		F			gene_product	taxon:5207	20220406	UniProt
UniProtKB	CNAG_00659	CNAG_00659		GO:0004828	UniProtKB:J9VFB7	IEA		F			gene_product	taxon:5207	20220406	UniProt
UniProtKB	CNAG_00659	CNAG_00659		GO:0000439	UniProtKB:J9VFB7	IEA		C			gene_product	taxon:5207	20220406	UniProt
UniProtKB	CNAG_00659	CNAG_00659		GO:0005675	UniProtKB:J9VFB7	IEA		C			gene_product	taxon:5207	20220406	UniProt
UniProtKB	CNAG_00669	CNAG_00669		GO:0006289	UniProtKB:J9VFC7	IEA		P			gene_product	taxon:5207	20220406	UniProt
UniProtKB	CNAG_00669	CNAG_00669		GO:0070816	UniProtKB:J9VFC7	IEA		P			gene_product	taxon:5207	20220406	UniProt
UniProtKB	CNAG_00669	CNAG_00669		GO:0006367	UniProtKB:J9VFC7	IEA		P			gene_product	taxon:5207	20220406	UniProt
UniProtKB	CNAG_00669	CNAG_00669		GO:0005524	UniProtKB:J9VFC7	IEA		F			gene_product	taxon:5207	20220406	UniProt
UniProtKB	CNAG_00669	CNAG_00669		GO:0004828	UniProtKB:J9VFC7	IEA		F			gene_product	taxon:5207	20220406	UniProt
UniProtKB	CNAG_00669	CNAG_00669		GO:0005730	UniProtKB:J9VFC7	IEA		C			gene_product	taxon:5207	20220406	UniProt
UniProtKB	CNAG_06738	CNAG_06738		GO:0006887	UniProtKB:J9VFD9	IEA		P			gene_product	taxon:5207	20220406	UniProt
UniProtKB	CNAG_06738	CNAG_06738		GO:0015031	UniProtKB:J9VFD9	IEA		P			gene_product	taxon:5207	20220406	UniProt
UniProtKB	CNAG_06738	CNAG_06738		GO:0005546	UniProtKB:J9VFD9	IEA		F			gene_product	taxon:5207	20220406	UniProt
UniProtKB	CNAG_06738	CNAG_06738		GO:0005935	UniProtKB:J9VFD9	IEA		C			gene_product	taxon:5207	20220406	UniProt
UniProtKB	CNAG_06738	CNAG_06738		GO:0000145	UniProtKB:J9VFD9	IEA		C			gene_product	taxon:5207	20220406	UniProt
UniProtKB	CNAG_00684	CNAG_00684		GO:0005975	UniProtKB:J9VFE2	IEA		P			gene_product	taxon:5207	20220406	UniProt
UniProtKB	CNAG_00684	CNAG_00684		GO:0006098	UniProtKB:J9VFE2	IEA		P			gene_product	taxon:5207	20220406	UniProt
UniProtKB	CNAG_00684	CNAG_00684		GO:0004750	UniProtKB:J9VFE2	IEA		F			gene_product	taxon:5207	20220406	UniProt
UniProtKB	CNAG_00684	CNAG_00684		GO:0046872	UniProtKB:J9VFE2	IEA		F			gene_product	taxon:5207	20220406	UniProt
UniProtKB	CNAG_00684	CNAG_00684		GO:0005935	UniProtKB:J9VFE2	IEA		C			gene_product	taxon:5207	20220406	UniProt
UniProtKB	CNAG_00684	CNAG_00684		GO:0000145	UniProtKB:J9VFE2	IEA		C			gene_product	taxon:5207	20220406	UniProt
UniProtKB	CNAG_06732	CNAG_06732		GO:0006914	UniProtKB:J9VFE3	IEA		P			gene_product	taxon:5207	20220406	UniProt
UniProtKB	CNAG_06732	CNAG_06732		GO:0004750	UniProtKB:J9VFE3	IEA		F			gene_product	taxon:5207	20220406	UniProt
UniProtKB	CNAG_06732	CNAG_06732		GO:0046872	UniProtKB:J9VFE3	IEA		F			gene_product	taxon:5207	20220406	UniProt
UniProtKB	CNAG_06732	CNAG_06732		GO:0005789	UniProtKB:J9VFE3	IEA		C			gene_product	taxon:5207	20220406	UniProt
UniProtKB	CNAG_06732	CNAG_06732		GO:0034045	UniProtKB:J9VFE3	IEA		C			gene_product	taxon:5207	20220406	UniProt
UniProtKB	CNAG_00689	CNAG_00689		GO:0006914	UniProtKB:J9VFE9	IEA		P			gene_product	taxon:5207	20220406	UniProt
UniProtKB	CNAG_00689	CNAG_00689		GO:0004578	UniProtKB:J9VFE9	IEA		F			gene_product	taxon:5207	20220406	UniProt
UniProtKB	CNAG_00689	CNAG_00689		GO:0016020	UniProtKB:J9VFE9	IEA		C			gene_product	taxon:5207	20220406	UniProt
UniProtKB	CNAG_03599	CNAG_03599		GO:0009063	UniProtKB:J9VFH5	IEA		P			gene_product	taxon:5207	20220406	UniProt
UniProtKB	CNAG_03599	CNAG_03599		GO:0016052	UniProtKB:J9VFH5	IEA		P			gene_product	taxon:5207	20220406	UniProt
UniProtKB	CNAG_03599	CNAG_03599		GO:0050023	UniProtKB:J9VFH5	IEA		F			gene_product	taxon:5207	20220406	UniProt
UniProtKB	CNAG_03599	CNAG_03599		GO:0046872	UniProtKB:J9VFH5	IEA		F			gene_product	taxon:5207	20220406	UniProt
UniProtKB	CNAG_03599	CNAG_03599		GO:0016020	UniProtKB:J9VFH5	IEA		C			gene_product	taxon:5207	20220406	UniProt
UniProtKB	CNAG_03624	CNAG_03624		GO:0000466	UniProtKB:J9VFJ7	IEA		P			gene_product	taxon:5207	20220406	UniProt
UniProtKB	CNAG_03624	CNAG_03624		GO:0000463	UniProtKB:J9VFJ7	IEA		P			gene_product	taxon:5207	20220406	UniProt
UniProtKB	CNAG_03624	CNAG_03624		GO:0043021	UniProtKB:J9VFJ7	IEA		F			gene_product	taxon:5207	20220406	UniProt
UniProtKB	CNAG_03624	CNAG_03624		GO:0005730	UniProtKB:J9VFJ7	IEA		C			gene_product	taxon:5207	20220406	UniProt
UniProtKB	CNAG_03624	CNAG_03624		GO:0005654	UniProtKB:J9VFJ7	IEA		C			gene_product	taxon:5207	20220406	UniProt
UniProtKB	CNAG_03624	CNAG_03624		GO:0030687	UniProtKB:J9VFJ7	IEA		C			gene_product	taxon:5207	20220406	UniProt
UniProtKB	CNAG_00018	CNAG_00018		GO:0000466	UniProtKB:J9VFM7	IEA		P			gene_product	taxon:5207	20220406	UniProt
UniProtKB	CNAG_00018	CNAG_00018		GO:0000463	UniProtKB:J9VFM7	IEA		P			gene_product	taxon:5207	20220406	UniProt
UniProtKB	CNAG_00018	CNAG_00018		GO:0003677	UniProtKB:J9VFM7	IEA		F			gene_product	taxon:5207	20220406	UniProt
UniProtKB	CNAG_00018	CNAG_00018		GO:0000981	UniProtKB:J9VFM7	IEA		F			gene_product	taxon:5207	20220406	UniProt
UniProtKB	CNAG_00018	CNAG_00018		GO:0008270	UniProtKB:J9VFM7	IEA		F			gene_product	taxon:5207	20220406	UniProt
UniProtKB	CNAG_00018	CNAG_00018		GO:0005730	UniProtKB:J9VFM7	IEA		C			gene_product	taxon:5207	20220406	UniProt
UniProtKB	CNAG_00018	CNAG_00018		GO:0005654	UniProtKB:J9VFM7	IEA		C			gene_product	taxon:5207	20220406	UniProt
UniProtKB	CNAG_00018	CNAG_00018		GO:0030687	UniProtKB:J9VFM7	IEA		C			gene_product	taxon:5207	20220406	UniProt
UniProtKB	CNAG_03672	CNAG_03672		GO:0048193	UniProtKB:J9VFN7	IEA		P			gene_product	taxon:5207	20220406	UniProt
UniProtKB	CNAG_03672	CNAG_03672		GO:0016236	UniProtKB:J9VFN7	IEA		P			gene_product	taxon:5207	20220406	UniProt
UniProtKB	CNAG_03672	CNAG_03672		GO:0003677	UniProtKB:J9VFN7	IEA		F			gene_product	taxon:5207	20220406	UniProt
UniProtKB	CNAG_03672	CNAG_03672		GO:0000981	UniProtKB:J9VFN7	IEA		F			gene_product	taxon:5207	20220406	UniProt
UniProtKB	CNAG_03672	CNAG_03672		GO:0008270	UniProtKB:J9VFN7	IEA		F			gene_product	taxon:5207	20220406	UniProt
UniProtKB	CNAG_03672	CNAG_03672		GO:0005783	UniProtKB:J9VFN7	IEA		C			gene_product	taxon:5207	20220406	UniProt
UniProtKB	CNAG_03672	CNAG_03672		GO:0005794	UniProtKB:J9VFN7	IEA		C			gene_product	taxon:5207	20220406	UniProt
UniProtKB	CNAG_03672	CNAG_03672		GO:0030008	UniProtKB:J9VFN7	IEA		C			gene_product	taxon:5207	20220406	UniProt
UniProtKB	CNAG_00772	CNAG_00772		GO:0006289	UniProtKB:J9VFR1	IEA		P			gene_product	taxon:5207	20220406	UniProt
UniProtKB	CNAG_00772	CNAG_00772		GO:0043161	UniProtKB:J9VFR1	IEA		P			gene_product	taxon:5207	20220406	UniProt
UniProtKB	CNAG_00772	CNAG_00772		GO:0003684	UniProtKB:J9VFR1	IEA		F			gene_product	taxon:5207	20220406	UniProt
UniProtKB	CNAG_00772	CNAG_00772		GO:0031593	UniProtKB:J9VFR1	IEA		F			gene_product	taxon:5207	20220406	UniProt
UniProtKB	CNAG_00772	CNAG_00772		GO:0043130	UniProtKB:J9VFR1	IEA		F			gene_product	taxon:5207	20220406	UniProt
UniProtKB	CNAG_00772	CNAG_00772		GO:0005829	UniProtKB:J9VFR1	IEA		C			gene_product	taxon:5207	20220406	UniProt
UniProtKB	CNAG_00772	CNAG_00772		GO:0005654	UniProtKB:J9VFR1	IEA		C			gene_product	taxon:5207	20220406	UniProt
UniProtKB	CNAG_00058	CNAG_00058		GO:0006289	UniProtKB:J9VFR5	IEA		P			gene_product	taxon:5207	20220406	UniProt
UniProtKB	CNAG_00058	CNAG_00058		GO:0043161	UniProtKB:J9VFR5	IEA		P			gene_product	taxon:5207	20220406	UniProt
UniProtKB	CNAG_00058	CNAG_00058		GO:0005524	UniProtKB:J9VFR5	IEA		F			gene_product	taxon:5207	20220406	UniProt
UniProtKB	CNAG_00058	CNAG_00058		GO:0016887	UniProtKB:J9VFR5	IEA		F			gene_product	taxon:5207	20220406	UniProt
UniProtKB	CNAG_00058	CNAG_00058		GO:0140662	UniProtKB:J9VFR5	IEA		F			gene_product	taxon:5207	20220406	UniProt
UniProtKB	CNAG_00058	CNAG_00058		GO:0051082	UniProtKB:J9VFR5	IEA		F			gene_product	taxon:5207	20220406	UniProt
UniProtKB	CNAG_00058	CNAG_00058		GO:0005832	UniProtKB:J9VFR5	IEA		C			gene_product	taxon:5207	20220406	UniProt
UniProtKB	CNAG_00063	CNAG_00063		GO:0006289	UniProtKB:J9VFS1	IEA		P			gene_product	taxon:5207	20220406	UniProt
UniProtKB	CNAG_00063	CNAG_00063		GO:0043161	UniProtKB:J9VFS1	IEA		P			gene_product	taxon:5207	20220406	UniProt
UniProtKB	CNAG_00063	CNAG_00063		GO:0003677	UniProtKB:J9VFS1	IEA		F			gene_product	taxon:5207	20220406	UniProt
UniProtKB	CNAG_00063	CNAG_00063		GO:0046982	UniProtKB:J9VFS1	IEA		F			gene_product	taxon:5207	20220406	UniProt
UniProtKB	CNAG_00063	CNAG_00063		GO:0030527	UniProtKB:J9VFS1	IEA		F			gene_product	taxon:5207	20220406	UniProt
UniProtKB	CNAG_00063	CNAG_00063		GO:0000786	UniProtKB:J9VFS1	IEA		C			gene_product	taxon:5207	20220406	UniProt
UniProtKB	CNAG_00063	CNAG_00063		GO:0005634	UniProtKB:J9VFS1	IEA		C			gene_product	taxon:5207	20220406	UniProt
UniProtKB	CNAG_00797	CNAG_00797		GO:0019427	UniProtKB:J9VFT1	IEA		P			gene_product	taxon:5207	20220406	UniProt
UniProtKB	CNAG_00797	CNAG_00797		GO:0003987	UniProtKB:J9VFT1	IEA		F			gene_product	taxon:5207	20220406	UniProt
UniProtKB	CNAG_00797	CNAG_00797		GO:0016208	UniProtKB:J9VFT1	IEA		F			gene_product	taxon:5207	20220406	UniProt
UniProtKB	CNAG_00797	CNAG_00797		GO:0005524	UniProtKB:J9VFT1	IEA		F			gene_product	taxon:5207	20220406	UniProt
UniProtKB	CNAG_00797	CNAG_00797		GO:0000786	UniProtKB:J9VFT1	IEA		C			gene_product	taxon:5207	20220406	UniProt
UniProtKB	CNAG_00797	CNAG_00797		GO:0005634	UniProtKB:J9VFT1	IEA		C			gene_product	taxon:5207	20220406	UniProt
UniProtKB	CNAG_00074	CNAG_00074		GO:0019427	UniProtKB:J9VFT3	IEA		P			gene_product	taxon:5207	20220406	UniProt
UniProtKB	CNAG_00074	CNAG_00074		GO:0022857	UniProtKB:J9VFT3	IEA		F			gene_product	taxon:5207	20220406	UniProt
UniProtKB	CNAG_00074	CNAG_00074		GO:0005886	UniProtKB:J9VFT3	IEA		C			gene_product	taxon:5207	20220406	UniProt
UniProtKB	CNAG_00084	CNAG_00084		GO:0006425	UniProtKB:J9VFU1	IEA		P			gene_product	taxon:5207	20220406	UniProt
UniProtKB	CNAG_00084	CNAG_00084		GO:0005524	UniProtKB:J9VFU1	IEA		F			gene_product	taxon:5207	20220406	UniProt
UniProtKB	CNAG_00084	CNAG_00084		GO:0004819	UniProtKB:J9VFU1	IEA		F			gene_product	taxon:5207	20220406	UniProt
UniProtKB	CNAG_00084	CNAG_00084		GO:0005737	UniProtKB:J9VFU1	IEA		C			gene_product	taxon:5207	20220406	UniProt
UniProtKB	CNAG_00104	CNAG_00104		GO:0006425	UniProtKB:J9VFW4	IEA		P			gene_product	taxon:5207	20220406	UniProt
UniProtKB	CNAG_00104	CNAG_00104		GO:0005524	UniProtKB:J9VFW4	IEA		F			gene_product	taxon:5207	20220406	UniProt
UniProtKB	CNAG_00104	CNAG_00104		GO:0016887	UniProtKB:J9VFW4	IEA		F			gene_product	taxon:5207	20220406	UniProt
UniProtKB	CNAG_00104	CNAG_00104		GO:0003723	UniProtKB:J9VFW4	IEA		F			gene_product	taxon:5207	20220406	UniProt
UniProtKB	CNAG_00104	CNAG_00104		GO:0003746	UniProtKB:J9VFW4	IEA		F			gene_product	taxon:5207	20220406	UniProt
UniProtKB	CNAG_00104	CNAG_00104		GO:0005737	UniProtKB:J9VFW4	IEA		C			gene_product	taxon:5207	20220406	UniProt
UniProtKB	CNAG_03761	CNAG_03761		GO:0006378	UniProtKB:J9VFW9	IEA		P			gene_product	taxon:5207	20220406	UniProt
UniProtKB	CNAG_03761	CNAG_03761		GO:0005524	UniProtKB:J9VFW9	IEA		F			gene_product	taxon:5207	20220406	UniProt
UniProtKB	CNAG_03761	CNAG_03761		GO:0016887	UniProtKB:J9VFW9	IEA		F			gene_product	taxon:5207	20220406	UniProt
UniProtKB	CNAG_03761	CNAG_03761		GO:0003723	UniProtKB:J9VFW9	IEA		F			gene_product	taxon:5207	20220406	UniProt
UniProtKB	CNAG_03761	CNAG_03761		GO:0003746	UniProtKB:J9VFW9	IEA		F			gene_product	taxon:5207	20220406	UniProt
UniProtKB	CNAG_03761	CNAG_03761		GO:0005737	UniProtKB:J9VFW9	IEA		C			gene_product	taxon:5207	20220406	UniProt
UniProtKB	CNAG_03761	CNAG_03761		GO:0005634	UniProtKB:J9VFW9	IEA		C			gene_product	taxon:5207	20220406	UniProt
UniProtKB	CNAG_03790	CNAG_03790		GO:0070197	UniProtKB:J9VFZ7	IEA		P			gene_product	taxon:5207	20220406	UniProt
UniProtKB	CNAG_03790	CNAG_03790		GO:0003677	UniProtKB:J9VFZ7	IEA		F			gene_product	taxon:5207	20220406	UniProt
UniProtKB	CNAG_03790	CNAG_03790		GO:1990862	UniProtKB:J9VFZ7	IEA		C			gene_product	taxon:5207	20220406	UniProt
UniProtKB	CNAG_03816	CNAG_03816		GO:0043161	UniProtKB:J9VG16	IEA		P			gene_product	taxon:5207	20220406	UniProt
UniProtKB	CNAG_03816	CNAG_03816		GO:0004298	UniProtKB:J9VG16	IEA		F			gene_product	taxon:5207	20220406	UniProt
UniProtKB	CNAG_03816	CNAG_03816		GO:0005737	UniProtKB:J9VG16	IEA		C			gene_product	taxon:5207	20220406	UniProt
UniProtKB	CNAG_03816	CNAG_03816		GO:0005634	UniProtKB:J9VG16	IEA		C			gene_product	taxon:5207	20220406	UniProt
UniProtKB	CNAG_03816	CNAG_03816		GO:0019774	UniProtKB:J9VG16	IEA		C			gene_product	taxon:5207	20220406	UniProt
UniProtKB	CNAG_03821	CNAG_03821		GO:0048015	UniProtKB:J9VG22	IEA		P			gene_product	taxon:5207	20220406	UniProt
UniProtKB	CNAG_03821	CNAG_03821		GO:0016310	UniProtKB:J9VG22	IEA		P			gene_product	taxon:5207	20220406	UniProt
UniProtKB	CNAG_03821	CNAG_03821		GO:0016303	UniProtKB:J9VG22	IEA		F			gene_product	taxon:5207	20220406	UniProt
UniProtKB	CNAG_03821	CNAG_03821		GO:0005524	UniProtKB:J9VG22	IEA		F			gene_product	taxon:5207	20220406	UniProt
UniProtKB	CNAG_03821	CNAG_03821		GO:0005737	UniProtKB:J9VG22	IEA		C			gene_product	taxon:5207	20220406	UniProt
UniProtKB	CNAG_03821	CNAG_03821		GO:0005634	UniProtKB:J9VG22	IEA		C			gene_product	taxon:5207	20220406	UniProt
UniProtKB	CNAG_03821	CNAG_03821		GO:0019774	UniProtKB:J9VG22	IEA		C			gene_product	taxon:5207	20220406	UniProt
UniProtKB	CNAG_06747	CNAG_06747		GO:0048015	UniProtKB:J9VG26	IEA		P			gene_product	taxon:5207	20220406	UniProt
UniProtKB	CNAG_06747	CNAG_06747		GO:0016310	UniProtKB:J9VG26	IEA		P			gene_product	taxon:5207	20220406	UniProt
UniProtKB	CNAG_06747	CNAG_06747		GO:0003677	UniProtKB:J9VG26	IEA		F			gene_product	taxon:5207	20220406	UniProt
UniProtKB	CNAG_06747	CNAG_06747		GO:0046982	UniProtKB:J9VG26	IEA		F			gene_product	taxon:5207	20220406	UniProt
UniProtKB	CNAG_06747	CNAG_06747		GO:0030527	UniProtKB:J9VG26	IEA		F			gene_product	taxon:5207	20220406	UniProt
UniProtKB	CNAG_06747	CNAG_06747		GO:0000786	UniProtKB:J9VG26	IEA		C			gene_product	taxon:5207	20220406	UniProt
UniProtKB	CNAG_06747	CNAG_06747		GO:0005634	UniProtKB:J9VG26	IEA		C			gene_product	taxon:5207	20220406	UniProt
UniProtKB	CNAG_06737	CNAG_06737		GO:0006886	UniProtKB:J9VG33	IEA		P			gene_product	taxon:5207	20220406	UniProt
UniProtKB	CNAG_06737	CNAG_06737		GO:0007033	UniProtKB:J9VG33	IEA		P			gene_product	taxon:5207	20220406	UniProt
UniProtKB	CNAG_06737	CNAG_06737		GO:0003677	UniProtKB:J9VG33	IEA		F			gene_product	taxon:5207	20220406	UniProt
UniProtKB	CNAG_06737	CNAG_06737		GO:0046982	UniProtKB:J9VG33	IEA		F			gene_product	taxon:5207	20220406	UniProt
UniProtKB	CNAG_06737	CNAG_06737		GO:0030527	UniProtKB:J9VG33	IEA		F			gene_product	taxon:5207	20220406	UniProt
UniProtKB	CNAG_06737	CNAG_06737		GO:0098588	UniProtKB:J9VG33	IEA		C			gene_product	taxon:5207	20220406	UniProt
UniProtKB	CNAG_06737	CNAG_06737		GO:0033263	UniProtKB:J9VG33	IEA		C			gene_product	taxon:5207	20220406	UniProt
UniProtKB	CNAG_03595	CNAG_03595		GO:0006886	UniProtKB:J9VG56	IEA		P			gene_product	taxon:5207	20220406	UniProt
UniProtKB	CNAG_03595	CNAG_03595		GO:0007033	UniProtKB:J9VG56	IEA		P			gene_product	taxon:5207	20220406	UniProt
UniProtKB	CNAG_03595	CNAG_03595		GO:0005227	UniProtKB:J9VG56	IEA		F			gene_product	taxon:5207	20220406	UniProt
UniProtKB	CNAG_03595	CNAG_03595		GO:0016020	UniProtKB:J9VG56	IEA		C			gene_product	taxon:5207	20220406	UniProt
UniProtKB	CNAG_03604	CNAG_03604		GO:0098789	UniProtKB:J9VG62	IEA		P			gene_product	taxon:5207	20220406	UniProt
UniProtKB	CNAG_03604	CNAG_03604		GO:0003723	UniProtKB:J9VG62	IEA		F			gene_product	taxon:5207	20220406	UniProt
UniProtKB	CNAG_03604	CNAG_03604		GO:0008270	UniProtKB:J9VG62	IEA		F			gene_product	taxon:5207	20220406	UniProt
UniProtKB	CNAG_03604	CNAG_03604		GO:0005634	UniProtKB:J9VG62	IEA		C			gene_product	taxon:5207	20220406	UniProt
UniProtKB	CNAG_03872	CNAG_03872		GO:0016579	UniProtKB:J9VG63	IEA		P			gene_product	taxon:5207	20220406	UniProt
UniProtKB	CNAG_03872	CNAG_03872		GO:0006511	UniProtKB:J9VG63	IEA		P			gene_product	taxon:5207	20220406	UniProt
UniProtKB	CNAG_03872	CNAG_03872		GO:0004843	UniProtKB:J9VG63	IEA		F			gene_product	taxon:5207	20220406	UniProt
UniProtKB	CNAG_03872	CNAG_03872		GO:0005634	UniProtKB:J9VG63	IEA		C			gene_product	taxon:5207	20220406	UniProt
UniProtKB	CNAG_03625	CNAG_03625		GO:0016579	UniProtKB:J9VG75	IEA		P			gene_product	taxon:5207	20220406	UniProt
UniProtKB	CNAG_03625	CNAG_03625		GO:0006511	UniProtKB:J9VG75	IEA		P			gene_product	taxon:5207	20220406	UniProt
UniProtKB	CNAG_03625	CNAG_03625		GO:0046872	UniProtKB:J9VG75	IEA		F			gene_product	taxon:5207	20220406	UniProt
UniProtKB	CNAG_03625	CNAG_03625		GO:0001164	UniProtKB:J9VG75	IEA		F			gene_product	taxon:5207	20220406	UniProt
UniProtKB	CNAG_03625	CNAG_03625		GO:0003743	UniProtKB:J9VG75	IEA		F			gene_product	taxon:5207	20220406	UniProt
UniProtKB	CNAG_03625	CNAG_03625		GO:0070860	UniProtKB:J9VG75	IEA		C			gene_product	taxon:5207	20220406	UniProt
UniProtKB	CNAG_03648	CNAG_03648		GO:0006486	UniProtKB:J9VG93	IEA		P			gene_product	taxon:5207	20220406	UniProt
UniProtKB	CNAG_03648	CNAG_03648		GO:0003980	UniProtKB:J9VG93	IEA		F			gene_product	taxon:5207	20220406	UniProt
UniProtKB	CNAG_03648	CNAG_03648		GO:0005788	UniProtKB:J9VG93	IEA		C			gene_product	taxon:5207	20220406	UniProt
UniProtKB	CNAG_00237	CNAG_00237		GO:0009098	UniProtKB:J9VG96	IEA		P			gene_product	taxon:5207	20220406	UniProt
UniProtKB	CNAG_00237	CNAG_00237		GO:0003861	UniProtKB:J9VG96	IEA		F			gene_product	taxon:5207	20220406	UniProt
UniProtKB	CNAG_00237	CNAG_00237		GO:0051539	UniProtKB:J9VG96	IEA		F			gene_product	taxon:5207	20220406	UniProt
UniProtKB	CNAG_00237	CNAG_00237		GO:0046872	UniProtKB:J9VG96	IEA		F			gene_product	taxon:5207	20220406	UniProt
UniProtKB	CNAG_00237	CNAG_00237		GO:0009316	UniProtKB:J9VG96	IEA		C			gene_product	taxon:5207	20220406	UniProt
UniProtKB	CNAG_03673	CNAG_03673		GO:0009098	UniProtKB:J9VGB0	IEA		P			gene_product	taxon:5207	20220406	UniProt
UniProtKB	CNAG_03673	CNAG_03673		GO:0046872	UniProtKB:J9VGB0	IEA		F			gene_product	taxon:5207	20220406	UniProt
UniProtKB	CNAG_03673	CNAG_03673		GO:0017018	UniProtKB:J9VGB0	IEA		F			gene_product	taxon:5207	20220406	UniProt
UniProtKB	CNAG_03673	CNAG_03673		GO:0005737	UniProtKB:J9VGB0	IEA		C			gene_product	taxon:5207	20220406	UniProt
UniProtKB	CNAG_03917	CNAG_03917		GO:0051028	UniProtKB:J9VGC3	IEA		P			gene_product	taxon:5207	20220406	UniProt
UniProtKB	CNAG_03917	CNAG_03917		GO:0015031	UniProtKB:J9VGC3	IEA		P			gene_product	taxon:5207	20220406	UniProt
UniProtKB	CNAG_03917	CNAG_03917		GO:0017056	UniProtKB:J9VGC3	IEA		F			gene_product	taxon:5207	20220406	UniProt
UniProtKB	CNAG_03917	CNAG_03917		GO:0031965	UniProtKB:J9VGC3	IEA		C			gene_product	taxon:5207	20220406	UniProt
UniProtKB	CNAG_03917	CNAG_03917		GO:0031080	UniProtKB:J9VGC3	IEA		C			gene_product	taxon:5207	20220406	UniProt
UniProtKB	CNAG_03708	CNAG_03708		GO:0006614	UniProtKB:J9VGD8	IEA		P			gene_product	taxon:5207	20220406	UniProt
UniProtKB	CNAG_03708	CNAG_03708		GO:0008312	UniProtKB:J9VGD8	IEA		F			gene_product	taxon:5207	20220406	UniProt
UniProtKB	CNAG_03708	CNAG_03708		GO:0005783	UniProtKB:J9VGD8	IEA		C			gene_product	taxon:5207	20220406	UniProt
UniProtKB	CNAG_03708	CNAG_03708		GO:0005786	UniProtKB:J9VGD8	IEA		C			gene_product	taxon:5207	20220406	UniProt
UniProtKB	CNAG_03942	CNAG_03942		GO:0006406	UniProtKB:J9VGE0	IEA		P			gene_product	taxon:5207	20220406	UniProt
UniProtKB	CNAG_03942	CNAG_03942		GO:0006397	UniProtKB:J9VGE0	IEA		P			gene_product	taxon:5207	20220406	UniProt
UniProtKB	CNAG_03942	CNAG_03942		GO:0008312	UniProtKB:J9VGE0	IEA		F			gene_product	taxon:5207	20220406	UniProt
UniProtKB	CNAG_03942	CNAG_03942		GO:0000347	UniProtKB:J9VGE0	IEA		C			gene_product	taxon:5207	20220406	UniProt
UniProtKB	CNAG_00248	CNAG_00248		GO:0043328	UniProtKB:J9VGE1	IEA		P			gene_product	taxon:5207	20220406	UniProt
UniProtKB	CNAG_00248	CNAG_00248		GO:0046872	UniProtKB:J9VGE1	IEA		F			gene_product	taxon:5207	20220406	UniProt
UniProtKB	CNAG_00248	CNAG_00248		GO:0032266	UniProtKB:J9VGE1	IEA		F			gene_product	taxon:5207	20220406	UniProt
UniProtKB	CNAG_00248	CNAG_00248		GO:0043130	UniProtKB:J9VGE1	IEA		F			gene_product	taxon:5207	20220406	UniProt
UniProtKB	CNAG_00248	CNAG_00248		GO:0000814	UniProtKB:J9VGE1	IEA		C			gene_product	taxon:5207	20220406	UniProt
UniProtKB	CNAG_00248	CNAG_00248		GO:0031902	UniProtKB:J9VGE1	IEA		C			gene_product	taxon:5207	20220406	UniProt
UniProtKB	CNAG_00258	CNAG_00258		GO:0007020	UniProtKB:J9VGE9	IEA		P			gene_product	taxon:5207	20220406	UniProt
UniProtKB	CNAG_00258	CNAG_00258		GO:0043015	UniProtKB:J9VGE9	IEA		F			gene_product	taxon:5207	20220406	UniProt
UniProtKB	CNAG_00258	CNAG_00258		GO:0005737	UniProtKB:J9VGE9	IEA		C			gene_product	taxon:5207	20220406	UniProt
UniProtKB	CNAG_00258	CNAG_00258		GO:0000930	UniProtKB:J9VGE9	IEA		C			gene_product	taxon:5207	20220406	UniProt
UniProtKB	CNAG_00258	CNAG_00258		GO:0005874	UniProtKB:J9VGE9	IEA		C			gene_product	taxon:5207	20220406	UniProt
UniProtKB	CNAG_00258	CNAG_00258		GO:0000922	UniProtKB:J9VGE9	IEA		C			gene_product	taxon:5207	20220406	UniProt
UniProtKB	CNAG_00258	CNAG_00258		GO:0005816	UniProtKB:J9VGE9	IEA		C			gene_product	taxon:5207	20220406	UniProt
UniProtKB	CNAG_00278	CNAG_00278		GO:0070084	UniProtKB:J9VGG4	IEA		P			gene_product	taxon:5207	20220406	UniProt
UniProtKB	CNAG_00278	CNAG_00278		GO:0006508	UniProtKB:J9VGG4	IEA		P			gene_product	taxon:5207	20220406	UniProt
UniProtKB	CNAG_00278	CNAG_00278		GO:0046872	UniProtKB:J9VGG4	IEA		F			gene_product	taxon:5207	20220406	UniProt
UniProtKB	CNAG_00278	CNAG_00278		GO:0070006	UniProtKB:J9VGG4	IEA		F			gene_product	taxon:5207	20220406	UniProt
UniProtKB	CNAG_00278	CNAG_00278		GO:0005737	UniProtKB:J9VGG4	IEA		C			gene_product	taxon:5207	20220406	UniProt
UniProtKB	CNAG_07346	CNAG_07346		GO:0070084	UniProtKB:J9VGH0	IEA		P			gene_product	taxon:5207	20220406	UniProt
UniProtKB	CNAG_07346	CNAG_07346		GO:0006508	UniProtKB:J9VGH0	IEA		P			gene_product	taxon:5207	20220406	UniProt
UniProtKB	CNAG_07346	CNAG_07346		GO:0005524	UniProtKB:J9VGH0	IEA		F			gene_product	taxon:5207	20220406	UniProt
UniProtKB	CNAG_07346	CNAG_07346		GO:0016887	UniProtKB:J9VGH0	IEA		F			gene_product	taxon:5207	20220406	UniProt
UniProtKB	CNAG_07346	CNAG_07346		GO:0140662	UniProtKB:J9VGH0	IEA		F			gene_product	taxon:5207	20220406	UniProt
UniProtKB	CNAG_07346	CNAG_07346		GO:0051082	UniProtKB:J9VGH0	IEA		F			gene_product	taxon:5207	20220406	UniProt
UniProtKB	CNAG_07346	CNAG_07346		GO:0005832	UniProtKB:J9VGH0	IEA		C			gene_product	taxon:5207	20220406	UniProt
UniProtKB	CNAG_03753	CNAG_03753		GO:0006486	UniProtKB:J9VGI4	IEA		P			gene_product	taxon:5207	20220406	UniProt
UniProtKB	CNAG_03753	CNAG_03753		GO:0004582	UniProtKB:J9VGI4	IEA		F			gene_product	taxon:5207	20220406	UniProt
UniProtKB	CNAG_03753	CNAG_03753		GO:0005783	UniProtKB:J9VGI4	IEA		C			gene_product	taxon:5207	20220406	UniProt
UniProtKB	CNAG_00312	CNAG_00312		GO:0015031	UniProtKB:J9VGJ4	IEA		P			gene_product	taxon:5207	20220406	UniProt
UniProtKB	CNAG_00312	CNAG_00312		GO:0016192	UniProtKB:J9VGJ4	IEA		P			gene_product	taxon:5207	20220406	UniProt
UniProtKB	CNAG_00312	CNAG_00312		GO:0005484	UniProtKB:J9VGJ4	IEA		F			gene_product	taxon:5207	20220406	UniProt
UniProtKB	CNAG_00312	CNAG_00312		GO:0000139	UniProtKB:J9VGJ4	IEA		C			gene_product	taxon:5207	20220406	UniProt
UniProtKB	CNAG_03767	CNAG_03767		GO:0051301	UniProtKB:J9VGJ9	IEA		P			gene_product	taxon:5207	20220406	UniProt
UniProtKB	CNAG_03767	CNAG_03767		GO:0000278	UniProtKB:J9VGJ9	IEA		P			gene_product	taxon:5207	20220406	UniProt
UniProtKB	CNAG_03767	CNAG_03767		GO:0007062	UniProtKB:J9VGJ9	IEA		P			gene_product	taxon:5207	20220406	UniProt
UniProtKB	CNAG_03767	CNAG_03767		GO:0005524	UniProtKB:J9VGJ9	IEA		F			gene_product	taxon:5207	20220406	UniProt
UniProtKB	CNAG_03767	CNAG_03767		GO:0016887	UniProtKB:J9VGJ9	IEA		F			gene_product	taxon:5207	20220406	UniProt
UniProtKB	CNAG_03767	CNAG_03767		GO:0008278	UniProtKB:J9VGJ9	IEA		C			gene_product	taxon:5207	20220406	UniProt
UniProtKB	CNAG_03767	CNAG_03767		GO:0005634	UniProtKB:J9VGJ9	IEA		C			gene_product	taxon:5207	20220406	UniProt
UniProtKB	CNAG_04017	CNAG_04017		GO:0030091	UniProtKB:J9VGK3	IEA		P			gene_product	taxon:5207	20220406	UniProt
UniProtKB	CNAG_04017	CNAG_04017		GO:0006979	UniProtKB:J9VGK3	IEA		P			gene_product	taxon:5207	20220406	UniProt
UniProtKB	CNAG_04017	CNAG_04017		GO:0046872	UniProtKB:J9VGK3	IEA		F			gene_product	taxon:5207	20220406	UniProt
UniProtKB	CNAG_04017	CNAG_04017		GO:0033743	UniProtKB:J9VGK3	IEA		F			gene_product	taxon:5207	20220406	UniProt
UniProtKB	CNAG_04017	CNAG_04017		GO:0008278	UniProtKB:J9VGK3	IEA		C			gene_product	taxon:5207	20220406	UniProt
UniProtKB	CNAG_04017	CNAG_04017		GO:0005634	UniProtKB:J9VGK3	IEA		C			gene_product	taxon:5207	20220406	UniProt
UniProtKB	CNAG_00327	CNAG_00327		GO:0007059	UniProtKB:J9VGK5	IEA		P			gene_product	taxon:5207	20220406	UniProt
UniProtKB	CNAG_00327	CNAG_00327		GO:0000278	UniProtKB:J9VGK5	IEA		P			gene_product	taxon:5207	20220406	UniProt
UniProtKB	CNAG_00327	CNAG_00327		GO:0046872	UniProtKB:J9VGK5	IEA		F			gene_product	taxon:5207	20220406	UniProt
UniProtKB	CNAG_00327	CNAG_00327		GO:0033743	UniProtKB:J9VGK5	IEA		F			gene_product	taxon:5207	20220406	UniProt
UniProtKB	CNAG_00327	CNAG_00327		GO:0005737	UniProtKB:J9VGK5	IEA		C			gene_product	taxon:5207	20220406	UniProt
UniProtKB	CNAG_00327	CNAG_00327		GO:0042729	UniProtKB:J9VGK5	IEA		C			gene_product	taxon:5207	20220406	UniProt
UniProtKB	CNAG_00327	CNAG_00327		GO:0072686	UniProtKB:J9VGK5	IEA		C			gene_product	taxon:5207	20220406	UniProt
UniProtKB	CNAG_04032	CNAG_04032		GO:0006508	UniProtKB:J9VGL8	IEA		P			gene_product	taxon:5207	20220406	UniProt
UniProtKB	CNAG_04032	CNAG_04032		GO:0005524	UniProtKB:J9VGL8	IEA		F			gene_product	taxon:5207	20220406	UniProt
UniProtKB	CNAG_04032	CNAG_04032		GO:0016887	UniProtKB:J9VGL8	IEA		F			gene_product	taxon:5207	20220406	UniProt
UniProtKB	CNAG_04032	CNAG_04032		GO:0004176	UniProtKB:J9VGL8	IEA		F			gene_product	taxon:5207	20220406	UniProt
UniProtKB	CNAG_04032	CNAG_04032		GO:0004222	UniProtKB:J9VGL8	IEA		F			gene_product	taxon:5207	20220406	UniProt
UniProtKB	CNAG_04032	CNAG_04032		GO:0008270	UniProtKB:J9VGL8	IEA		F			gene_product	taxon:5207	20220406	UniProt
UniProtKB	CNAG_04032	CNAG_04032		GO:0016020	UniProtKB:J9VGL8	IEA		C			gene_product	taxon:5207	20220406	UniProt
UniProtKB	CNAG_00383	CNAG_00383		GO:0015914	UniProtKB:J9VGP8	IEA		P			gene_product	taxon:5207	20220406	UniProt
UniProtKB	CNAG_00383	CNAG_00383		GO:0005524	UniProtKB:J9VGP8	IEA		F			gene_product	taxon:5207	20220406	UniProt
UniProtKB	CNAG_00383	CNAG_00383		GO:0016887	UniProtKB:J9VGP8	IEA		F			gene_product	taxon:5207	20220406	UniProt
UniProtKB	CNAG_00383	CNAG_00383		GO:0140326	UniProtKB:J9VGP8	IEA		F			gene_product	taxon:5207	20220406	UniProt
UniProtKB	CNAG_00383	CNAG_00383		GO:0000287	UniProtKB:J9VGP8	IEA		F			gene_product	taxon:5207	20220406	UniProt
UniProtKB	CNAG_00383	CNAG_00383		GO:0016020	UniProtKB:J9VGP8	IEA		C			gene_product	taxon:5207	20220406	UniProt
UniProtKB	CNAG_04072	CNAG_04072		GO:0042255	UniProtKB:J9VGQ5	IEA		P			gene_product	taxon:5207	20220406	UniProt
UniProtKB	CNAG_04072	CNAG_04072		GO:0003723	UniProtKB:J9VGQ5	IEA		F			gene_product	taxon:5207	20220406	UniProt
UniProtKB	CNAG_04072	CNAG_04072		GO:0005730	UniProtKB:J9VGQ5	IEA		C			gene_product	taxon:5207	20220406	UniProt
UniProtKB	CNAG_00393	CNAG_00393		GO:0005978	UniProtKB:J9VGQ7	IEA		P			gene_product	taxon:5207	20220406	UniProt
UniProtKB	CNAG_00393	CNAG_00393		GO:0003844	UniProtKB:J9VGQ7	IEA		F			gene_product	taxon:5207	20220406	UniProt
UniProtKB	CNAG_00393	CNAG_00393		GO:0102752	UniProtKB:J9VGQ7	IEA		F			gene_product	taxon:5207	20220406	UniProt
UniProtKB	CNAG_00393	CNAG_00393		GO:0043169	UniProtKB:J9VGQ7	IEA		F			gene_product	taxon:5207	20220406	UniProt
UniProtKB	CNAG_00393	CNAG_00393		GO:0004553	UniProtKB:J9VGQ7	IEA		F			gene_product	taxon:5207	20220406	UniProt
UniProtKB	CNAG_00393	CNAG_00393		GO:0005730	UniProtKB:J9VGQ7	IEA		C			gene_product	taxon:5207	20220406	UniProt
UniProtKB	CNAG_04082	CNAG_04082		GO:0006433	UniProtKB:J9VGR3	IEA		P			gene_product	taxon:5207	20220406	UniProt
UniProtKB	CNAG_04082	CNAG_04082		GO:0002161	UniProtKB:J9VGR3	IEA		F			gene_product	taxon:5207	20220406	UniProt
UniProtKB	CNAG_04082	CNAG_04082		GO:0005524	UniProtKB:J9VGR3	IEA		F			gene_product	taxon:5207	20220406	UniProt
UniProtKB	CNAG_04082	CNAG_04082		GO:0004827	UniProtKB:J9VGR3	IEA		F			gene_product	taxon:5207	20220406	UniProt
UniProtKB	CNAG_04082	CNAG_04082		GO:0005737	UniProtKB:J9VGR3	IEA		C			gene_product	taxon:5207	20220406	UniProt
UniProtKB	CNAG_00418	CNAG_00418		GO:0006730	UniProtKB:J9VGS7	IEA		P			gene_product	taxon:5207	20220406	UniProt
UniProtKB	CNAG_00418	CNAG_00418		GO:0006556	UniProtKB:J9VGS7	IEA		P			gene_product	taxon:5207	20220406	UniProt
UniProtKB	CNAG_00418	CNAG_00418		GO:0005524	UniProtKB:J9VGS7	IEA		F			gene_product	taxon:5207	20220406	UniProt
UniProtKB	CNAG_00418	CNAG_00418		GO:0046872	UniProtKB:J9VGS7	IEA		F			gene_product	taxon:5207	20220406	UniProt
UniProtKB	CNAG_00418	CNAG_00418		GO:0004478	UniProtKB:J9VGS7	IEA		F			gene_product	taxon:5207	20220406	UniProt
UniProtKB	CNAG_00418	CNAG_00418		GO:0005737	UniProtKB:J9VGS7	IEA		C			gene_product	taxon:5207	20220406	UniProt
UniProtKB	CNAG_00423	CNAG_00423		GO:0007049	UniProtKB:J9VGT1	IEA		P			gene_product	taxon:5207	20220406	UniProt
UniProtKB	CNAG_00423	CNAG_00423		GO:0051301	UniProtKB:J9VGT1	IEA		P			gene_product	taxon:5207	20220406	UniProt
UniProtKB	CNAG_00423	CNAG_00423		GO:0005524	UniProtKB:J9VGT1	IEA		F			gene_product	taxon:5207	20220406	UniProt
UniProtKB	CNAG_00423	CNAG_00423		GO:0046872	UniProtKB:J9VGT1	IEA		F			gene_product	taxon:5207	20220406	UniProt
UniProtKB	CNAG_00423	CNAG_00423		GO:0004478	UniProtKB:J9VGT1	IEA		F			gene_product	taxon:5207	20220406	UniProt
UniProtKB	CNAG_00423	CNAG_00423		GO:0000776	UniProtKB:J9VGT1	IEA		C			gene_product	taxon:5207	20220406	UniProt
UniProtKB	CNAG_00423	CNAG_00423		GO:0005634	UniProtKB:J9VGT1	IEA		C			gene_product	taxon:5207	20220406	UniProt
UniProtKB	CNAG_00434	CNAG_00434		GO:0007049	UniProtKB:J9VGU0	IEA		P			gene_product	taxon:5207	20220406	UniProt
UniProtKB	CNAG_00434	CNAG_00434		GO:0051301	UniProtKB:J9VGU0	IEA		P			gene_product	taxon:5207	20220406	UniProt
UniProtKB	CNAG_00434	CNAG_00434		GO:0016274	UniProtKB:J9VGU0	IEA		F			gene_product	taxon:5207	20220406	UniProt
UniProtKB	CNAG_00434	CNAG_00434		GO:0005737	UniProtKB:J9VGU0	IEA		C			gene_product	taxon:5207	20220406	UniProt
UniProtKB	CNAG_00434	CNAG_00434		GO:0005634	UniProtKB:J9VGU0	IEA		C			gene_product	taxon:5207	20220406	UniProt
UniProtKB	CNAG_03081	CNAG_03081		GO:0007049	UniProtKB:J9VGU1	IEA		P			gene_product	taxon:5207	20220406	UniProt
UniProtKB	CNAG_03081	CNAG_03081		GO:0051301	UniProtKB:J9VGU1	IEA		P			gene_product	taxon:5207	20220406	UniProt
UniProtKB	CNAG_03081	CNAG_03081		GO:0005524	UniProtKB:J9VGU1	IEA		F			gene_product	taxon:5207	20220406	UniProt
UniProtKB	CNAG_03081	CNAG_03081		GO:0004386	UniProtKB:J9VGU1	IEA		F			gene_product	taxon:5207	20220406	UniProt
UniProtKB	CNAG_03081	CNAG_03081		GO:0003676	UniProtKB:J9VGU1	IEA		F			gene_product	taxon:5207	20220406	UniProt
UniProtKB	CNAG_03081	CNAG_03081		GO:0005737	UniProtKB:J9VGU1	IEA		C			gene_product	taxon:5207	20220406	UniProt
UniProtKB	CNAG_03081	CNAG_03081		GO:0005634	UniProtKB:J9VGU1	IEA		C			gene_product	taxon:5207	20220406	UniProt
UniProtKB	CNAG_03072	CNAG_03072		GO:0006096	UniProtKB:J9VGV0	IEA		P			gene_product	taxon:5207	20220406	UniProt
UniProtKB	CNAG_03072	CNAG_03072		GO:0000287	UniProtKB:J9VGV0	IEA		F			gene_product	taxon:5207	20220406	UniProt
UniProtKB	CNAG_03072	CNAG_03072		GO:0004634	UniProtKB:J9VGV0	IEA		F			gene_product	taxon:5207	20220406	UniProt
UniProtKB	CNAG_03072	CNAG_03072		GO:0000015	UniProtKB:J9VGV0	IEA		C			gene_product	taxon:5207	20220406	UniProt
UniProtKB	CNAG_00449	CNAG_00449		GO:0000469	UniProtKB:J9VGV1	IEA		P			gene_product	taxon:5207	20220406	UniProt
UniProtKB	CNAG_00449	CNAG_00449		GO:0042274	UniProtKB:J9VGV1	IEA		P			gene_product	taxon:5207	20220406	UniProt
UniProtKB	CNAG_00449	CNAG_00449		GO:0004521	UniProtKB:J9VGV1	IEA		F			gene_product	taxon:5207	20220406	UniProt
UniProtKB	CNAG_00449	CNAG_00449		GO:0046872	UniProtKB:J9VGV1	IEA		F			gene_product	taxon:5207	20220406	UniProt
UniProtKB	CNAG_00449	CNAG_00449		GO:0005730	UniProtKB:J9VGV1	IEA		C			gene_product	taxon:5207	20220406	UniProt
UniProtKB	CNAG_03067	CNAG_03067		GO:0044283	UniProtKB:J9VGV4	IEA		P			gene_product	taxon:5207	20220406	UniProt
UniProtKB	CNAG_03067	CNAG_03067		GO:0004419	UniProtKB:J9VGV4	IEA		F			gene_product	taxon:5207	20220406	UniProt
UniProtKB	CNAG_03067	CNAG_03067		GO:0046872	UniProtKB:J9VGV4	IEA		F			gene_product	taxon:5207	20220406	UniProt
UniProtKB	CNAG_03067	CNAG_03067		GO:0005730	UniProtKB:J9VGV4	IEA		C			gene_product	taxon:5207	20220406	UniProt
UniProtKB	CNAG_00469	CNAG_00469		GO:0006888	UniProtKB:J9VGW2	IEA		P			gene_product	taxon:5207	20220406	UniProt
UniProtKB	CNAG_00469	CNAG_00469		GO:0097020	UniProtKB:J9VGW2	IEA		F			gene_product	taxon:5207	20220406	UniProt
UniProtKB	CNAG_00469	CNAG_00469		GO:0005737	UniProtKB:J9VGW2	IEA		C			gene_product	taxon:5207	20220406	UniProt
UniProtKB	CNAG_00469	CNAG_00469		GO:0016020	UniProtKB:J9VGW2	IEA		C			gene_product	taxon:5207	20220406	UniProt
UniProtKB	CNAG_03048	CNAG_03048		GO:0046177	UniProtKB:J9VGW6	IEA		P			gene_product	taxon:5207	20220406	UniProt
UniProtKB	CNAG_03048	CNAG_03048		GO:0016310	UniProtKB:J9VGW6	IEA		P			gene_product	taxon:5207	20220406	UniProt
UniProtKB	CNAG_03048	CNAG_03048		GO:0005524	UniProtKB:J9VGW6	IEA		F			gene_product	taxon:5207	20220406	UniProt
UniProtKB	CNAG_03048	CNAG_03048		GO:0046316	UniProtKB:J9VGW6	IEA		F			gene_product	taxon:5207	20220406	UniProt
UniProtKB	CNAG_03048	CNAG_03048		GO:0005737	UniProtKB:J9VGW6	IEA		C			gene_product	taxon:5207	20220406	UniProt
UniProtKB	CNAG_03048	CNAG_03048		GO:0016020	UniProtKB:J9VGW6	IEA		C			gene_product	taxon:5207	20220406	UniProt
UniProtKB	CNAG_07363	CNAG_07363		GO:0006099	UniProtKB:J9VGW8	IEA		P			gene_product	taxon:5207	20220406	UniProt
UniProtKB	CNAG_07363	CNAG_07363		GO:0004449	UniProtKB:J9VGW8	IEA		F			gene_product	taxon:5207	20220406	UniProt
UniProtKB	CNAG_07363	CNAG_07363		GO:0000287	UniProtKB:J9VGW8	IEA		F			gene_product	taxon:5207	20220406	UniProt
UniProtKB	CNAG_07363	CNAG_07363		GO:0051287	UniProtKB:J9VGW8	IEA		F			gene_product	taxon:5207	20220406	UniProt
UniProtKB	CNAG_07363	CNAG_07363		GO:0005737	UniProtKB:J9VGW8	IEA		C			gene_product	taxon:5207	20220406	UniProt
UniProtKB	CNAG_07363	CNAG_07363		GO:0016020	UniProtKB:J9VGW8	IEA		C			gene_product	taxon:5207	20220406	UniProt
UniProtKB	CNAG_03878	CNAG_03878		GO:0042273	UniProtKB:J9VGW9	IEA		P			gene_product	taxon:5207	20220406	UniProt
UniProtKB	CNAG_03878	CNAG_03878		GO:0004449	UniProtKB:J9VGW9	IEA		F			gene_product	taxon:5207	20220406	UniProt
UniProtKB	CNAG_03878	CNAG_03878		GO:0000287	UniProtKB:J9VGW9	IEA		F			gene_product	taxon:5207	20220406	UniProt
UniProtKB	CNAG_03878	CNAG_03878		GO:0051287	UniProtKB:J9VGW9	IEA		F			gene_product	taxon:5207	20220406	UniProt
UniProtKB	CNAG_03878	CNAG_03878		GO:0005730	UniProtKB:J9VGW9	IEA		C			gene_product	taxon:5207	20220406	UniProt
UniProtKB	CNAG_00484	CNAG_00484		GO:0042273	UniProtKB:J9VGX2	IEA		P			gene_product	taxon:5207	20220406	UniProt
UniProtKB	CNAG_00484	CNAG_00484		GO:0016746	UniProtKB:J9VGX2	IEA		F			gene_product	taxon:5207	20220406	UniProt
UniProtKB	CNAG_00484	CNAG_00484		GO:0005730	UniProtKB:J9VGX2	IEA		C			gene_product	taxon:5207	20220406	UniProt
UniProtKB	CNAG_03015	CNAG_03015		GO:0006412	UniProtKB:J9VGY9	IEA		P			gene_product	taxon:5207	20220406	UniProt
UniProtKB	CNAG_03015	CNAG_03015		GO:0046872	UniProtKB:J9VGY9	IEA		F			gene_product	taxon:5207	20220406	UniProt
UniProtKB	CNAG_03015	CNAG_03015		GO:0019843	UniProtKB:J9VGY9	IEA		F			gene_product	taxon:5207	20220406	UniProt
UniProtKB	CNAG_03015	CNAG_03015		GO:0003735	UniProtKB:J9VGY9	IEA		F			gene_product	taxon:5207	20220406	UniProt
UniProtKB	CNAG_03015	CNAG_03015		GO:1990904	UniProtKB:J9VGY9	IEA		C			gene_product	taxon:5207	20220406	UniProt
UniProtKB	CNAG_03015	CNAG_03015		GO:0005840	UniProtKB:J9VGY9	IEA		C			gene_product	taxon:5207	20220406	UniProt
UniProtKB	CNAG_03005	CNAG_03005		GO:0032447	UniProtKB:J9VGZ9	IEA		P			gene_product	taxon:5207	20220406	UniProt
UniProtKB	CNAG_03005	CNAG_03005		GO:0034227	UniProtKB:J9VGZ9	IEA		P			gene_product	taxon:5207	20220406	UniProt
UniProtKB	CNAG_03005	CNAG_03005		GO:0002098	UniProtKB:J9VGZ9	IEA		P			gene_product	taxon:5207	20220406	UniProt
UniProtKB	CNAG_03005	CNAG_03005		GO:0016779	UniProtKB:J9VGZ9	IEA		F			gene_product	taxon:5207	20220406	UniProt
UniProtKB	CNAG_03005	CNAG_03005		GO:0000049	UniProtKB:J9VGZ9	IEA		F			gene_product	taxon:5207	20220406	UniProt
UniProtKB	CNAG_03005	CNAG_03005		GO:0005737	UniProtKB:J9VGZ9	IEA		C			gene_product	taxon:5207	20220406	UniProt
UniProtKB	CNAG_00520	CNAG_00520		GO:0032447	UniProtKB:J9VH01	IEA		P			gene_product	taxon:5207	20220406	UniProt
UniProtKB	CNAG_00520	CNAG_00520		GO:0034227	UniProtKB:J9VH01	IEA		P			gene_product	taxon:5207	20220406	UniProt
UniProtKB	CNAG_00520	CNAG_00520		GO:0002098	UniProtKB:J9VH01	IEA		P			gene_product	taxon:5207	20220406	UniProt
UniProtKB	CNAG_00520	CNAG_00520		GO:0003676	UniProtKB:J9VH01	IEA		F			gene_product	taxon:5207	20220406	UniProt
UniProtKB	CNAG_00520	CNAG_00520		GO:0008270	UniProtKB:J9VH01	IEA		F			gene_product	taxon:5207	20220406	UniProt
UniProtKB	CNAG_00520	CNAG_00520		GO:0005634	UniProtKB:J9VH01	IEA		C			gene_product	taxon:5207	20220406	UniProt
UniProtKB	CNAG_00520	CNAG_00520		GO:0000932	UniProtKB:J9VH01	IEA		C			gene_product	taxon:5207	20220406	UniProt
UniProtKB	CNAG_03928	CNAG_03928		GO:0006886	UniProtKB:J9VH04	IEA		P			gene_product	taxon:5207	20220406	UniProt
UniProtKB	CNAG_03928	CNAG_03928		GO:0016192	UniProtKB:J9VH04	IEA		P			gene_product	taxon:5207	20220406	UniProt
UniProtKB	CNAG_03928	CNAG_03928		GO:0030276	UniProtKB:J9VH04	IEA		F			gene_product	taxon:5207	20220406	UniProt
UniProtKB	CNAG_03928	CNAG_03928		GO:0030117	UniProtKB:J9VH04	IEA		C			gene_product	taxon:5207	20220406	UniProt
UniProtKB	CNAG_03933	CNAG_03933		GO:0006886	UniProtKB:J9VH08	IEA		P			gene_product	taxon:5207	20220406	UniProt
UniProtKB	CNAG_03933	CNAG_03933		GO:0016192	UniProtKB:J9VH08	IEA		P			gene_product	taxon:5207	20220406	UniProt
UniProtKB	CNAG_03933	CNAG_03933		GO:0030276	UniProtKB:J9VH08	IEA		F			gene_product	taxon:5207	20220406	UniProt
UniProtKB	CNAG_03933	CNAG_03933		GO:0000139	UniProtKB:J9VH08	IEA		C			gene_product	taxon:5207	20220406	UniProt
UniProtKB	CNAG_02985	CNAG_02985		GO:0000349	UniProtKB:J9VH19	IEA		P			gene_product	taxon:5207	20220406	UniProt
UniProtKB	CNAG_02985	CNAG_02985		GO:0046872	UniProtKB:J9VH19	IEA		F			gene_product	taxon:5207	20220406	UniProt
UniProtKB	CNAG_02985	CNAG_02985		GO:0071006	UniProtKB:J9VH19	IEA		C			gene_product	taxon:5207	20220406	UniProt
UniProtKB	CNAG_02980	CNAG_02980		GO:0006508	UniProtKB:J9VH24	IEA		P			gene_product	taxon:5207	20220406	UniProt
UniProtKB	CNAG_02980	CNAG_02980		GO:0046872	UniProtKB:J9VH24	IEA		F			gene_product	taxon:5207	20220406	UniProt
UniProtKB	CNAG_02980	CNAG_02980		GO:0070573	UniProtKB:J9VH24	IEA		F			gene_product	taxon:5207	20220406	UniProt
UniProtKB	CNAG_02980	CNAG_02980		GO:0071006	UniProtKB:J9VH24	IEA		C			gene_product	taxon:5207	20220406	UniProt
UniProtKB	CNAG_02975	CNAG_02975		GO:1901135	UniProtKB:J9VH30	IEA		P			gene_product	taxon:5207	20220406	UniProt
UniProtKB	CNAG_02975	CNAG_02975		GO:0046872	UniProtKB:J9VH30	IEA		F			gene_product	taxon:5207	20220406	UniProt
UniProtKB	CNAG_02975	CNAG_02975		GO:0070573	UniProtKB:J9VH30	IEA		F			gene_product	taxon:5207	20220406	UniProt
UniProtKB	CNAG_02975	CNAG_02975		GO:0005794	UniProtKB:J9VH30	IEA		C			gene_product	taxon:5207	20220406	UniProt
UniProtKB	CNAG_02975	CNAG_02975		GO:0016020	UniProtKB:J9VH30	IEA		C			gene_product	taxon:5207	20220406	UniProt
UniProtKB	CNAG_02960	CNAG_02960		GO:0006364	UniProtKB:J9VH46	IEA		P			gene_product	taxon:5207	20220406	UniProt
UniProtKB	CNAG_02960	CNAG_02960		GO:0008408	UniProtKB:J9VH46	IEA		F			gene_product	taxon:5207	20220406	UniProt
UniProtKB	CNAG_02960	CNAG_02960		GO:0003676	UniProtKB:J9VH46	IEA		F			gene_product	taxon:5207	20220406	UniProt
UniProtKB	CNAG_02960	CNAG_02960		GO:0005794	UniProtKB:J9VH46	IEA		C			gene_product	taxon:5207	20220406	UniProt
UniProtKB	CNAG_02960	CNAG_02960		GO:0016020	UniProtKB:J9VH46	IEA		C			gene_product	taxon:5207	20220406	UniProt
UniProtKB	CNAG_00570	CNAG_00570		GO:0016310	UniProtKB:J9VH50	IEA		P			gene_product	taxon:5207	20220406	UniProt
UniProtKB	CNAG_00570	CNAG_00570		GO:0001932	UniProtKB:J9VH50	IEA		P			gene_product	taxon:5207	20220406	UniProt
UniProtKB	CNAG_00570	CNAG_00570		GO:0030552	UniProtKB:J9VH50	IEA		F			gene_product	taxon:5207	20220406	UniProt
UniProtKB	CNAG_00570	CNAG_00570		GO:0008603	UniProtKB:J9VH50	IEA		F			gene_product	taxon:5207	20220406	UniProt
UniProtKB	CNAG_00570	CNAG_00570		GO:0016301	UniProtKB:J9VH50	IEA		F			gene_product	taxon:5207	20220406	UniProt
UniProtKB	CNAG_00570	CNAG_00570		GO:0005952	UniProtKB:J9VH50	IEA		C			gene_product	taxon:5207	20220406	UniProt
UniProtKB	CNAG_07510	CNAG_07510		GO:0008610	UniProtKB:J9VH51	IEA		P			gene_product	taxon:5207	20220406	UniProt
UniProtKB	CNAG_07510	CNAG_07510		GO:0004310	UniProtKB:J9VH51	IEA		F			gene_product	taxon:5207	20220406	UniProt
UniProtKB	CNAG_07510	CNAG_07510		GO:0051996	UniProtKB:J9VH51	IEA		F			gene_product	taxon:5207	20220406	UniProt
UniProtKB	CNAG_07510	CNAG_07510		GO:0016020	UniProtKB:J9VH51	IEA		C			gene_product	taxon:5207	20220406	UniProt
UniProtKB	CNAG_00575	CNAG_00575		GO:0042744	UniProtKB:J9VH55	IEA		P			gene_product	taxon:5207	20220406	UniProt
UniProtKB	CNAG_00575	CNAG_00575		GO:0006979	UniProtKB:J9VH55	IEA		P			gene_product	taxon:5207	20220406	UniProt
UniProtKB	CNAG_00575	CNAG_00575		GO:0004096	UniProtKB:J9VH55	IEA		F			gene_product	taxon:5207	20220406	UniProt
UniProtKB	CNAG_00575	CNAG_00575		GO:0020037	UniProtKB:J9VH55	IEA		F			gene_product	taxon:5207	20220406	UniProt
UniProtKB	CNAG_00575	CNAG_00575		GO:0046872	UniProtKB:J9VH55	IEA		F			gene_product	taxon:5207	20220406	UniProt
UniProtKB	CNAG_00575	CNAG_00575		GO:0016020	UniProtKB:J9VH55	IEA		C			gene_product	taxon:5207	20220406	UniProt
UniProtKB	CNAG_03993	CNAG_03993		GO:0007049	UniProtKB:J9VH56	IEA		P			gene_product	taxon:5207	20220406	UniProt
UniProtKB	CNAG_03993	CNAG_03993		GO:0051301	UniProtKB:J9VH56	IEA		P			gene_product	taxon:5207	20220406	UniProt
[truncated: 27,204 more rows]
